# Supplementary material for: The Pontastacus leptodactylus (Astacidae) Repeatome Provides Insight Into Genome Evolution and Reveals Remarkable Diversity of Satellite DNA
Source: Front Genet. 2021 Jan 21;11:611745. doi: 10.3389/fgene.2020.611745 (PMC7859515; doi:10.3389/fgene.2020.611745)
Supplement: Supplementary Table 1 — COI gene sequences from P. leptodactylus used to construct a phylogenetic tree. [file Table_1.xlsx]

## Sheet: Sequences_Aleptodactylus
NCBI_asscesion_number	Catalognum	Country	Sampling site		Seq_length	Seq_organism	Author	Reference_title	Haplotype	N(Samples per haplotype&location)
MW045515		Croatia	Maksimir lake		487	Pontastacus leptodactylus	present study	present study	Hap1	1
MW045515		Croatia	Maksimir lake		487	Pontastacus leptodactylus	present study	present study	Hap1	1
MW045516		Croatia	Maksimir lake		487	Pontastacus leptodactylus		present study	Hap2	1
JQ421472		Turkey	Ergene river basin		585	Pontastacus leptodactylus	Akhan,S., Bektas,Y., Berber,S. and Kalayci,G.	Genetic analysis of Turkish crayfish population by mitochondrial cytochrome oxidase subunit I (COI) gene	Hap10	1
JQ421473		Turkey	Ergene river basin		585	Pontastacus leptodactylus	Akhan,S., Bektas,Y., Berber,S. and Kalayci,G.	Genetic analysis of Turkish crayfish population by mitochondrial cytochrome oxidase subunit I (COI) gene	Hap11	1
JQ421474		Turkey	Ergene river basin		585	Pontastacus leptodactylus	Akhan,S., Bektas,Y., Berber,S. and Kalayci,G.	Genetic analysis of Turkish crayfish population by mitochondrial cytochrome oxidase subunit I (COI) gene	Hap12	5
JQ421475		Turkey	Aras river basin		585	Pontastacus leptodactylus	Akhan,S., Bektas,Y., Berber,S. and Kalayci,G.	Genetic analysis of Turkish crayfish population by mitochondrial cytochrome oxidase subunit I (COI) gene	Hap13	9
JQ421476		Turkey	Aras river basin		585	Pontastacus leptodactylus	Akhan,S., Bektas,Y., Berber,S. and Kalayci,G.	Genetic analysis of Turkish crayfish population by mitochondrial cytochrome oxidase subunit I (COI) gene	Hap14	7
JQ421477		Turkey	Trukish lakes distict		585	Pontastacus leptodactylus	Akhan,S., Bektas,Y., Berber,S. and Kalayci,G.	Genetic analysis of Turkish crayfish population by mitochondrial cytochrome oxidase subunit I (COI) gene	Hap15	1
JQ421478		Turkey	Trukish lakes distict		585	Pontastacus leptodactylus	Akhan,S., Bektas,Y., Berber,S. and Kalayci,G.	Genetic analysis of Turkish crayfish population by mitochondrial cytochrome oxidase subunit I (COI) gene	Hap16	1
JQ421479		Turkey	Trukish lakes distict		585	Pontastacus leptodactylus	Akhan,S., Bektas,Y., Berber,S. and Kalayci,G.	Genetic analysis of Turkish crayfish population by mitochondrial cytochrome oxidase subunit I (COI) gene	Hap17	1
JQ421480		Turkey	Trukish lakes distict		585	Pontastacus leptodactylus	Akhan,S., Bektas,Y., Berber,S. and Kalayci,G.	Genetic analysis of Turkish crayfish population by mitochondrial cytochrome oxidase subunit I (COI) gene	Hap18	1
JQ421481		Turkey	Trukish lakes distict		585	Pontastacus leptodactylus	Akhan,S., Bektas,Y., Berber,S. and Kalayci,G.	Genetic analysis of Turkish crayfish population by mitochondrial cytochrome oxidase subunit I (COI) gene	Hap19	1
JQ421482		Turkey	Susurluk river basin, Eastern Black sea basin, Western Black sea basin		585	Pontastacus leptodactylus	Akhan,S., Bektas,Y., Berber,S. and Kalayci,G.	Genetic analysis of Turkish crayfish population by mitochondrial cytochrome oxidase subunit I (COI) gene	Hap20	12
JQ421483		Turkey	Eastern Black sea basin, Western Black sea basin		585	Pontastacus leptodactylus	Akhan,S., Bektas,Y., Berber,S. and Kalayci,G.	Genetic analysis of Turkish crayfish population by mitochondrial cytochrome oxidase subunit I (COI) gene	Hap21	4
MF288079		Denmark	Kopenhagen		674	Pontastacus leptodactylus	Agersnap,S., Larsen,W.B., Knudsen,S.W., Strand,D., Thomsen,P.F.,Hesselsoe,M., Mortensen,P.B., Vralstad,T. and Moller,P.R.	Monitoring of noble, signal and narrow-clawed crayfish using environmental DNA from freshwater samples	Hap21	1
JQ421484		Turkey	Western Black sea basin		585	Pontastacus leptodactylus	Akhan,S., Bektas,Y., Berber,S. and Kalayci,G.	Genetic analysis of Turkish crayfish population by mitochondrial cytochrome oxidase subunit I (COI) gene	Hap22	3
JQ421485		Turkey	Western Black sea basin		585	Pontastacus leptodactylus	Akhan,S., Bektas,Y., Berber,S. and Kalayci,G.	Genetic analysis of Turkish crayfish population by mitochondrial cytochrome oxidase subunit I (COI) gene	Hap23	1
JQ421486		Turkey	Western Black sea basin		585	Pontastacus leptodactylus	Akhan,S., Bektas,Y., Berber,S. and Kalayci,G.	Genetic analysis of Turkish crayfish population by mitochondrial cytochrome oxidase subunit I (COI) gene	Hap24	1
JQ421487		Turkey	Western Black sea basin		585	Pontastacus leptodactylus	Akhan,S., Bektas,Y., Berber,S. and Kalayci,G.	Genetic analysis of Turkish crayfish population by mitochondrial cytochrome oxidase subunit I (COI) gene	Hap25	4
JQ421488		Turkey	Western Black sea basin		585	Pontastacus leptodactylus	Akhan,S., Bektas,Y., Berber,S. and Kalayci,G.	Genetic analysis of Turkish crayfish population by mitochondrial cytochrome oxidase subunit I (COI) gene	Hap26	13
MF288084		Denmark	Kopenhagen		692	Pontastacus leptodactylus	Agersnap,S., Larsen,W.B., Knudsen,S.W., Strand,D., Thomsen,P.F.,Hesselsoe,M., Mortensen,P.B., Vralstad,T. and Moller,P.R.	Monitoring of noble, signal and narrow-clawed crayfish using environmental DNA from freshwater samples	Hap26	1
JQ421489		Turkey	Western Black sea basin		585	Pontastacus leptodactylus	Akhan,S., Bektas,Y., Berber,S. and Kalayci,G.	Genetic analysis of Turkish crayfish population by mitochondrial cytochrome oxidase subunit I (COI) gene	Hap27	6
JQ421490		Turkey	Western Black sea basin		585	Pontastacus leptodactylus	Akhan,S., Bektas,Y., Berber,S. and Kalayci,G.	Genetic analysis of Turkish crayfish population by mitochondrial cytochrome oxidase subunit I (COI) gene	Hap28	1
JQ421491		Turkey	Western Black sea basin		585	Pontastacus leptodactylus	Akhan,S., Bektas,Y., Berber,S. and Kalayci,G.	Genetic analysis of Turkish crayfish population by mitochondrial cytochrome oxidase subunit I (COI) gene	Hap29	1
JQ421465		Turkey	Ergene river basin, Marmara river basin		585	Pontastacus leptodactylus	Akhan,S., Bektas,Y., Berber,S. and Kalayci,G.	Genetic analysis of Turkish crayfish population by mitochondrial cytochrome oxidase subunit I (COI) gene	Hap3	20
KF181954	H29	Armenia	Sevan lake??		582	Pontastacus leptodactylus	Maguire,I., Podnar,M., Jelic,M., Stambuk,A., Schrimpf,A., Schulz,H.K. and Klobucar,G.I.V.	Two distinct evolutionary lineages of the Astacus leptodactylus species-complex (Decapoda : Astacidae) inferred by phylogenetic analyses	Hap3	1
MIVSA:MALAC:00029		Italy	Armenia		638	Pontastacus leptodactylus	Cristian Bernardi	Universita degli Studi di Milano, Ispezione degli Alimenti di Origine Animale	Hap3	1
MIVSA:MALAC:00032		Italy	Armenia		642	Pontastacus leptodactylus	Cristian Bernardi	Universita degli Studi di Milano, Ispezione degli Alimenti di Origine Animale	Hap3	1
JQ421492		Turkey	Western Black sea basin		585	Pontastacus leptodactylus	Akhan,S., Bektas,Y., Berber,S. and Kalayci,G.	Genetic analysis of Turkish crayfish population by mitochondrial cytochrome oxidase subunit I (COI) gene	Hap30	1
JQ421493		Turkey	Western Black sea basin		585	Pontastacus leptodactylus	Akhan,S., Bektas,Y., Berber,S. and Kalayci,G.	Genetic analysis of Turkish crayfish population by mitochondrial cytochrome oxidase subunit I (COI) gene	Hap31	1
JQ421494		Turkey	Western Black sea basin		585	Pontastacus leptodactylus	Akhan,S., Bektas,Y., Berber,S. and Kalayci,G.	Genetic analysis of Turkish crayfish population by mitochondrial cytochrome oxidase subunit I (COI) gene	Hap32	1
JQ421495		Turkey	Western Black sea basin		585	Pontastacus leptodactylus	Akhan,S., Bektas,Y., Berber,S. and Kalayci,G.	Genetic analysis of Turkish crayfish population by mitochondrial cytochrome oxidase subunit I (COI) gene	Hap33	3
JQ421496		Turkey	Susurluk river basin		585	Pontastacus leptodactylus	Akhan,S., Bektas,Y., Berber,S. and Kalayci,G.	Genetic analysis of Turkish crayfish population by mitochondrial cytochrome oxidase subunit I (COI) gene	Hap34	1
JQ421497		Turkey	Susurluk river basin		585	Pontastacus leptodactylus	Akhan,S., Bektas,Y., Berber,S. and Kalayci,G.	Genetic analysis of Turkish crayfish population by mitochondrial cytochrome oxidase subunit I (COI) gene	Hap35	3
JQ421498		Turkey	Susurluk river basin		585	Pontastacus leptodactylus	Akhan,S., Bektas,Y., Berber,S. and Kalayci,G.	Genetic analysis of Turkish crayfish population by mitochondrial cytochrome oxidase subunit I (COI) gene	Hap36	2
JQ421499		Turkey	Susurluk river basin		585	Pontastacus leptodactylus	Akhan,S., Bektas,Y., Berber,S. and Kalayci,G.	Genetic analysis of Turkish crayfish population by mitochondrial cytochrome oxidase subunit I (COI) gene	Hap37	1
JQ421500		Turkey	Susurluk river basin		585	Pontastacus leptodactylus	Akhan,S., Bektas,Y., Berber,S. and Kalayci,G.	Genetic analysis of Turkish crayfish population by mitochondrial cytochrome oxidase subunit I (COI) gene	Hap38	2
JQ421501		Turkey	Turkish lakes district		585	Pontastacus leptodactylus	Akhan,S., Bektas,Y., Berber,S. and Kalayci,G.	Genetic analysis of Turkish crayfish population by mitochondrial cytochrome oxidase subunit I (COI) gene	Hap39	2
JQ421466		Turkey	Ergene river basin, Marmara river basin		585	Pontastacus leptodactylus	Akhan,S., Bektas,Y., Berber,S. and Kalayci,G.	Genetic analysis of Turkish crayfish population by mitochondrial cytochrome oxidase subunit I (COI) gene	Hap4	9
KX279349		France	unknown		1534	Pontastacus leptodactylus	Gan,H.M., Tan,M.H., Lee,Y.P. and Austin,C.M.	Mitochondrial genome of Astacus leptodactylus isolate Alep2	Hap4	1
KX279350		France	unknown		1534	Pontastacus leptodactylus	Gan,H.M., Tan,M.H., Lee,Y.P. and Austin,C.M.	Mitochondrial genome of Astacus leptodactylus isolate Alep2	Hap4	1
MIVSA:MALAC:00030		Italy	Armenia		639	Pontastacus leptodactylus	Cristian Bernardi	Universita degli Studi di Milano, Ispezione degli Alimenti di Origine Animale	Hap4	1
MIVSA:MALAC:00031		Italy	Armenia		624	Pontastacus leptodactylus	Cristian Bernardi	Universita degli Studi di Milano, Ispezione degli Alimenti di Origine Animale	Hap4	1
JQ421502		Turkey	Turkish lakes district		585	Pontastacus leptodactylus	Akhan,S., Bektas,Y., Berber,S. and Kalayci,G.	Genetic analysis of Turkish crayfish population by mitochondrial cytochrome oxidase subunit I (COI) gene	Hap40	1
JQ421503		Turkey	Turkish lakes district		585	Pontastacus leptodactylus	Akhan,S., Bektas,Y., Berber,S. and Kalayci,G.	Genetic analysis of Turkish crayfish population by mitochondrial cytochrome oxidase subunit I (COI) gene	Hap41	1
JQ421504		Turkey	Turkish lakes district		585	Pontastacus leptodactylus	Akhan,S., Bektas,Y., Berber,S. and Kalayci,G.	Genetic analysis of Turkish crayfish population by mitochondrial cytochrome oxidase subunit I (COI) gene	Hap42	1
JQ421505		Turkey	Turkish lakes district		585	Pontastacus leptodactylus	Akhan,S., Bektas,Y., Berber,S. and Kalayci,G.	Genetic analysis of Turkish crayfish population by mitochondrial cytochrome oxidase subunit I (COI) gene	Hap43	1
JQ421506		Turkey	Marmura river basin		585	Pontastacus leptodactylus	Akhan,S., Bektas,Y., Berber,S. and Kalayci,G.	Genetic analysis of Turkish crayfish population by mitochondrial cytochrome oxidase subunit I (COI) gene	Hap44	2
JQ421507		Turkey	Marmura river basin		585	Pontastacus leptodactylus	Akhan,S., Bektas,Y., Berber,S. and Kalayci,G.	Genetic analysis of Turkish crayfish population by mitochondrial cytochrome oxidase subunit I (COI) gene	Hap45	3
JQ421508		Turkey	Marmura river basin		585	Pontastacus leptodactylus	Akhan,S., Bektas,Y., Berber,S. and Kalayci,G.	Genetic analysis of Turkish crayfish population by mitochondrial cytochrome oxidase subunit I (COI) gene	Hap46	1
JQ421509		Turkey	Marmura river basin		585	Pontastacus leptodactylus	Akhan,S., Bektas,Y., Berber,S. and Kalayci,G.	Genetic analysis of Turkish crayfish population by mitochondrial cytochrome oxidase subunit I (COI) gene	Hap47	1
JQ421510		Turkey	Susurluk river basin		585	Pontastacus leptodactylus	Akhan,S., Bektas,Y., Berber,S. and Kalayci,G.	Genetic analysis of Turkish crayfish population by mitochondrial cytochrome oxidase subunit I (COI) gene	Hap48	1
JQ421511		Turkey	Eastern Black sea basin		585	Pontastacus leptodactylus	Akhan,S., Bektas,Y., Berber,S. and Kalayci,G.	Genetic analysis of Turkish crayfish population by mitochondrial cytochrome oxidase subunit I (COI) gene	Hap49	1
JQ421467		Turkey	Ergene river basin		585	Pontastacus leptodactylus	Akhan,S., Bektas,Y., Berber,S. and Kalayci,G.	Genetic analysis of Turkish crayfish population by mitochondrial cytochrome oxidase subunit I (COI) gene	Hap5	1
JQ421512		Turkey	Eastern Black sea basin		585	Pontastacus leptodactylus	Akhan,S., Bektas,Y., Berber,S. and Kalayci,G.	Genetic analysis of Turkish crayfish population by mitochondrial cytochrome oxidase subunit I (COI) gene	Hap50	1
JQ421513		Turkey	Eastern Black sea basin		585	Pontastacus leptodactylus	Akhan,S., Bektas,Y., Berber,S. and Kalayci,G.	Genetic analysis of Turkish crayfish population by mitochondrial cytochrome oxidase subunit I (COI) gene	Hap51	1
JQ421514		Turkey	Eastern Black sea basin		585	Pontastacus leptodactylus	Akhan,S., Bektas,Y., Berber,S. and Kalayci,G.	Genetic analysis of Turkish crayfish population by mitochondrial cytochrome oxidase subunit I (COI) gene	Hap52	1
JQ421515		Turkey	Eastern Black sea basin		585	Pontastacus leptodactylus	Akhan,S., Bektas,Y., Berber,S. and Kalayci,G.	Genetic analysis of Turkish crayfish population by mitochondrial cytochrome oxidase subunit I (COI) gene	Hap52	8
JQ421516		Turkey	Eastern Black sea basin		585	Pontastacus leptodactylus	Akhan,S., Bektas,Y., Berber,S. and Kalayci,G.	Genetic analysis of Turkish crayfish population by mitochondrial cytochrome oxidase subunit I (COI) gene	Hap53	1
JQ421517		Turkey	Eastern Black sea basin		585	Pontastacus leptodactylus	Akhan,S., Bektas,Y., Berber,S. and Kalayci,G.	Genetic analysis of Turkish crayfish population by mitochondrial cytochrome oxidase subunit I (COI) gene	Hap54	1
JQ421518		Turkey	Eastern Black sea basin		585	Pontastacus leptodactylus	Akhan,S., Bektas,Y., Berber,S. and Kalayci,G.	Genetic analysis of Turkish crayfish population by mitochondrial cytochrome oxidase subunit I (COI) gene	Hap55	1
JQ623972		Turkey	unknown		655	Pontastacus leptodactylus	Keskin,E.	DNA Barcoding Commercially Important Aquatic Species of Turkey	Hap56	1
KC311416		Turkey	Lake Egirdir		654	Pontastacus leptodactylus	Keskin,E.	DNA Barcoding Commercially Important Aquatic Species of Turkey	Hap56	9
KC789374		Turkey	unknown		654	Pontastacus leptodactylus	Keskin,E. and Atar,H.H.	DNA Barcoding Commercially Important Aquatic Species of Turkey	Hap56	1
KC789375		Turkey	unknown		654	Pontastacus leptodactylus	Keskin,E. and Atar,H.H.	DNA Barcoding Commercially Important Aquatic Species of Turkey	Hap56	1
KC789376		Turkey	unknown		654	Pontastacus leptodactylus	Keskin,E. and Atar,H.H.	DNA Barcoding Commercially Important Aquatic Species of Turkey	Hap56	1
KC789377		Turkey	unknown		654	Pontastacus leptodactylus	Keskin,E. and Atar,H.H.	DNA Barcoding Commercially Important Aquatic Species of Turkey	Hap56	1
KC789378		Turkey	unknown		654	Pontastacus leptodactylus	Keskin,E. and Atar,H.H.	DNA Barcoding Commercially Important Aquatic Species of Turkey	Hap56	1
KC789379		Turkey	unknown		654	Pontastacus leptodactylus	Keskin,E. and Atar,H.H.	DNA Barcoding Commercially Important Aquatic Species of Turkey	Hap56	1
KC789380		Turkey	unknown		654	Pontastacus leptodactylus	Keskin,E. and Atar,H.H.	DNA Barcoding Commercially Important Aquatic Species of Turkey	Hap56	1
KC789381		Turkey	unknown		654	Pontastacus leptodactylus	Keskin,E. and Atar,H.H.	DNA Barcoding Commercially Important Aquatic Species of Turkey	Hap56	1
KC789382		Turkey	unknown		654	Pontastacus leptodactylus	Keskin,E. and Atar,H.H.	DNA Barcoding Commercially Important Aquatic Species of Turkey	Hap56	1
KC789383		Turkey	unknown		654	Pontastacus leptodactylus	Keskin,E. and Atar,H.H.	DNA Barcoding Commercially Important Aquatic Species of Turkey	Hap56	1
KC789384		Turkey	unknown		654	Pontastacus leptodactylus	Keskin,E. and Atar,H.H.	DNA Barcoding Commercially Important Aquatic Species of Turkey	Hap56	1
KC789385		Turkey	unknown		654	Pontastacus leptodactylus	Keskin,E. and Atar,H.H.	DNA Barcoding Commercially Important Aquatic Species of Turkey	Hap56	1
KC789386		Turkey	unknown		654	Pontastacus leptodactylus	Keskin,E. and Atar,H.H.	DNA Barcoding Commercially Important Aquatic Species of Turkey	Hap56	1
KC789387		Turkey	unknown		654	Pontastacus leptodactylus	Keskin,E. and Atar,H.H.	DNA Barcoding Commercially Important Aquatic Species of Turkey	Hap56	1
KC789388		Turkey	unknown		654	Pontastacus leptodactylus	Keskin,E. and Atar,H.H.	DNA Barcoding Commercially Important Aquatic Species of Turkey	Hap56	1
KC789389		Turkey	unknown		654	Pontastacus leptodactylus	Keskin,E. and Atar,H.H.	DNA Barcoding Commercially Important Aquatic Species of Turkey	Hap56	1
KC789390		Turkey	unknown		654	Pontastacus leptodactylus	Keskin,E. and Atar,H.H.	DNA Barcoding Commercially Important Aquatic Species of Turkey	Hap56	1
KC789391		Turkey	unknown		654	Pontastacus leptodactylus	Keskin,E. and Atar,H.H.	DNA Barcoding Commercially Important Aquatic Species of Turkey	Hap56	1
KC789392		Turkey	unknown		654	Pontastacus leptodactylus	Keskin,E. and Atar,H.H.	DNA Barcoding Commercially Important Aquatic Species of Turkey	Hap56	1
KC789393		Turkey	unknown		654	Pontastacus leptodactylus	Keskin,E. and Atar,H.H.	DNA Barcoding Commercially Important Aquatic Species of Turkey	Hap56	1
KF181931	H4	Croatia	Una		582	Pontastacus leptodactylus	Maguire,I., Podnar,M., Jelic,M., Stambuk,A., Schrimpf,A., Schulz,H.K. and Klobucar,G.I.V.	Two distinct evolutionary lineages of the Astacus leptodactylus species-complex (Decapoda : Astacidae) inferred by phylogenetic analyses	Hap57	1
KF181932	H5	Croatia	Mreznica		582	Pontastacus leptodactylus	Maguire,I., Podnar,M., Jelic,M., Stambuk,A., Schrimpf,A., Schulz,H.K. and Klobucar,G.I.V.	Two distinct evolutionary lineages of the Astacus leptodactylus species-complex (Decapoda : Astacidae) inferred by phylogenetic analyses	Hap58	1
KF181933	H6	Croatia	Odra		582	Pontastacus leptodactylus	Maguire,I., Podnar,M., Jelic,M., Stambuk,A., Schrimpf,A., Schulz,H.K. and Klobucar,G.I.V.	Two distinct evolutionary lineages of the Astacus leptodactylus species-complex (Decapoda : Astacidae) inferred by phylogenetic analyses	Hap59	4
JQ421468		Turkey	Ergene river basin, Marmara river basin		585	Pontastacus leptodactylus	Akhan,S., Bektas,Y., Berber,S. and Kalayci,G.	Genetic analysis of Turkish crayfish population by mitochondrial cytochrome oxidase subunit I (COI) gene	Hap6	14
KF181934	H7	Croatia	Mreznica		582	Pontastacus leptodactylus	Maguire,I., Podnar,M., Jelic,M., Stambuk,A., Schrimpf,A., Schulz,H.K. and Klobucar,G.I.V.	Two distinct evolutionary lineages of the Astacus leptodactylus species-complex (Decapoda : Astacidae) inferred by phylogenetic analyses	Hap60	5
KF181935	H8	Croatia	Mreznica		582	Pontastacus leptodactylus	Maguire,I., Podnar,M., Jelic,M., Stambuk,A., Schrimpf,A., Schulz,H.K. and Klobucar,G.I.V.	Two distinct evolutionary lineages of the Astacus leptodactylus species-complex (Decapoda : Astacidae) inferred by phylogenetic analyses	Hap61	2
KF181936	H9	Croatia	Mreznica		582	Pontastacus leptodactylus	Maguire,I., Podnar,M., Jelic,M., Stambuk,A., Schrimpf,A., Schulz,H.K. and Klobucar,G.I.V.	Two distinct evolutionary lineages of the Astacus leptodactylus species-complex (Decapoda : Astacidae) inferred by phylogenetic analyses	Hap62	1
KF181937	H10	Croatia	Mreznica		582	Pontastacus leptodactylus	Maguire,I., Podnar,M., Jelic,M., Stambuk,A., Schrimpf,A., Schulz,H.K. and Klobucar,G.I.V.	Two distinct evolutionary lineages of the Astacus leptodactylus species-complex (Decapoda : Astacidae) inferred by phylogenetic analyses	Hap63	1
KF181938	H11	Armenia	Sevan lake??		582	Pontastacus leptodactylus	Maguire,I., Podnar,M., Jelic,M., Stambuk,A., Schrimpf,A., Schulz,H.K. and Klobucar,G.I.V.	Two distinct evolutionary lineages of the Astacus leptodactylus species-complex (Decapoda : Astacidae) inferred by phylogenetic analyses	Hap64	1
KF181939	H12	Armenia	unknown		582	Pontastacus leptodactylus	Maguire,I., Podnar,M., Jelic,M., Stambuk,A., Schrimpf,A., Schulz,H.K. and Klobucar,G.I.V.	Two distinct evolutionary lineages of the Astacus leptodactylus species-complex (Decapoda : Astacidae) inferred by phylogenetic analyses	Hap65	1
KF181940	H13	Armenia	Sevan lake??		582	Pontastacus leptodactylus	Maguire,I., Podnar,M., Jelic,M., Stambuk,A., Schrimpf,A., Schulz,H.K. and Klobucar,G.I.V.	Two distinct evolutionary lineages of the Astacus leptodactylus species-complex (Decapoda : Astacidae) inferred by phylogenetic analyses	Hap66	1
KF181941	H14	Russia	Tyumen		582	Pontastacus leptodactylus	Maguire,I., Podnar,M., Jelic,M., Stambuk,A., Schrimpf,A., Schulz,H.K. and Klobucar,G.I.V.	Two distinct evolutionary lineages of the Astacus leptodactylus species-complex (Decapoda : Astacidae) inferred by phylogenetic analyses	Hap67	1
KF181942	H15	Russia	Tyumen		582	Pontastacus leptodactylus	Maguire,I., Podnar,M., Jelic,M., Stambuk,A., Schrimpf,A., Schulz,H.K. and Klobucar,G.I.V.	Two distinct evolutionary lineages of the Astacus leptodactylus species-complex (Decapoda : Astacidae) inferred by phylogenetic analyses	Hap68	1
KF181943	H16	Bulgaria	unknown		582	Pontastacus leptodactylus	Maguire,I., Podnar,M., Jelic,M., Stambuk,A., Schrimpf,A., Schulz,H.K. and Klobucar,G.I.V.	Two distinct evolutionary lineages of the Astacus leptodactylus species-complex (Decapoda : Astacidae) inferred by phylogenetic analyses	Hap69	1
JQ421469		Turkey	Ergene river basin, Marmara river basin		585	Pontastacus leptodactylus	Akhan,S., Bektas,Y., Berber,S. and Kalayci,G.	Genetic analysis of Turkish crayfish population by mitochondrial cytochrome oxidase subunit I (COI) gene	Hap7	6
KF181944	H17	Bulgaria	unknown		582	Pontastacus leptodactylus	Maguire,I., Podnar,M., Jelic,M., Stambuk,A., Schrimpf,A., Schulz,H.K. and Klobucar,G.I.V.	Two distinct evolutionary lineages of the Astacus leptodactylus species-complex (Decapoda : Astacidae) inferred by phylogenetic analyses	Hap70	1
KF181945	H18	Armenia	Sevan lake??		582	Pontastacus leptodactylus	Maguire,I., Podnar,M., Jelic,M., Stambuk,A., Schrimpf,A., Schulz,H.K. and Klobucar,G.I.V.	Two distinct evolutionary lineages of the Astacus leptodactylus species-complex (Decapoda : Astacidae) inferred by phylogenetic analyses	Hap71	1
KF181948	H21	Armenia	Sevan lake??		582	Pontastacus leptodactylus	Maguire,I., Podnar,M., Jelic,M., Stambuk,A., Schrimpf,A., Schulz,H.K. and Klobucar,G.I.V.	Two distinct evolutionary lineages of the Astacus leptodactylus species-complex (Decapoda : Astacidae) inferred by phylogenetic analyses	Hap71	2
KF181953	H26	Armenia	Sevan lake??		582	Pontastacus leptodactylus	Maguire,I., Podnar,M., Jelic,M., Stambuk,A., Schrimpf,A., Schulz,H.K. and Klobucar,G.I.V.	Two distinct evolutionary lineages of the Astacus leptodactylus species-complex (Decapoda : Astacidae) inferred by phylogenetic analyses	Hap71	1
KF181946	H19	Armenia	Sevan lake??		582	Pontastacus leptodactylus	Maguire,I., Podnar,M., Jelic,M., Stambuk,A., Schrimpf,A., Schulz,H.K. and Klobucar,G.I.V.	Two distinct evolutionary lineages of the Astacus leptodactylus species-complex (Decapoda : Astacidae) inferred by phylogenetic analyses	Hap72	1
KF181947	H20	Armenia	Sevan lake??		582	Pontastacus leptodactylus	Maguire,I., Podnar,M., Jelic,M., Stambuk,A., Schrimpf,A., Schulz,H.K. and Klobucar,G.I.V.	Two distinct evolutionary lineages of the Astacus leptodactylus species-complex (Decapoda : Astacidae) inferred by phylogenetic analyses	Hap73	1
KF181949	H22	Armenia	Sevan lake??		582	Pontastacus leptodactylus	Maguire,I., Podnar,M., Jelic,M., Stambuk,A., Schrimpf,A., Schulz,H.K. and Klobucar,G.I.V.	Two distinct evolutionary lineages of the Astacus leptodactylus species-complex (Decapoda : Astacidae) inferred by phylogenetic analyses	Hap74	1
KF181950	H23	Armenia	Sevan lake??		582	Pontastacus leptodactylus	Maguire,I., Podnar,M., Jelic,M., Stambuk,A., Schrimpf,A., Schulz,H.K. and Klobucar,G.I.V.	Two distinct evolutionary lineages of the Astacus leptodactylus species-complex (Decapoda : Astacidae) inferred by phylogenetic analyses	Hap75	1
KF181951	H24	Armenia	Sevan lake??		582	Pontastacus leptodactylus	Maguire,I., Podnar,M., Jelic,M., Stambuk,A., Schrimpf,A., Schulz,H.K. and Klobucar,G.I.V.	Two distinct evolutionary lineages of the Astacus leptodactylus species-complex (Decapoda : Astacidae) inferred by phylogenetic analyses	Hap76	1
KF181952	H25	Armenia	Sevan lake??		582	Pontastacus leptodactylus	Maguire,I., Podnar,M., Jelic,M., Stambuk,A., Schrimpf,A., Schulz,H.K. and Klobucar,G.I.V.	Two distinct evolutionary lineages of the Astacus leptodactylus species-complex (Decapoda : Astacidae) inferred by phylogenetic analyses	Hap77	1
KU571455		Iran	ARAS Dam Lake		582	Pontastacus leptodactylus	Rezaei,P., Manaffar,R. and Nekuiefard,A	Genetic diversity of crayfish populations from Aras Dam Lake using nucleotide sequence variation in mitochondrial COI gene	Hap78	1
KU571460		Iran	ARAS Dam Lake		582	Pontastacus leptodactylus	Rezaei,P., Manaffar,R. and Nekuiefard,A	Genetic diversity of crayfish populations from Aras Dam Lake using nucleotide sequence variation in mitochondrial COI gene	Hap78	1
KU571461		Iran	ARAS Dam Lake		582	Pontastacus leptodactylus	Rezaei,P., Manaffar,R. and Nekuiefard,A	Genetic diversity of crayfish populations from Aras Dam Lake using nucleotide sequence variation in mitochondrial COI gene	Hap78	1
KU571463		Iran	ARAS Dam Lake		582	Pontastacus leptodactylus	Rezaei,P., Manaffar,R. and Nekuiefard,A	Genetic diversity of crayfish populations from Aras Dam Lake using nucleotide sequence variation in mitochondrial COI gene	Hap78	1
KU571456		Iran	ARAS Dam Lake		582	Pontastacus leptodactylus	Rezaei,P., Manaffar,R. and Nekuiefard,A	Genetic diversity of crayfish populations from Aras Dam Lake using nucleotide sequence variation in mitochondrial COI gene	Hap79	1
KU571459		Iran	ARAS Dam Lake		582	Pontastacus leptodactylus	Rezaei,P., Manaffar,R. and Nekuiefard,A	Genetic diversity of crayfish populations from Aras Dam Lake using nucleotide sequence variation in mitochondrial COI gene	Hap79	1
JQ421470		Turkey	Ergene river basin		585	Pontastacus leptodactylus	Akhan,S., Bektas,Y., Berber,S. and Kalayci,G.	Genetic analysis of Turkish crayfish population by mitochondrial cytochrome oxidase subunit I (COI) gene	Hap8	1
KU571457		Iran	ARAS Dam Lake		582	Pontastacus leptodactylus	Rezaei,P., Manaffar,R. and Nekuiefard,A	Genetic diversity of crayfish populations from Aras Dam Lake using nucleotide sequence variation in mitochondrial COI gene	Hap80	1
KU571458		Iran	ARAS Dam Lake		582	Pontastacus leptodactylus	Rezaei,P., Manaffar,R. and Nekuiefard,A	Genetic diversity of crayfish populations from Aras Dam Lake using nucleotide sequence variation in mitochondrial COI gene	Hap81	1
KU571462		Iran	ARAS Dam Lake		582	Pontastacus leptodactylus	Rezaei,P., Manaffar,R. and Nekuiefard,A	Genetic diversity of crayfish populations from Aras Dam Lake using nucleotide sequence variation in mitochondrial COI gene	Hap82	1
MF288086		Denmark	Kopenhagen		685	Pontastacus leptodactylus	Agersnap,S., Larsen,W.B., Knudsen,S.W., Strand,D., Thomsen,P.F.,Hesselsoe,M., Mortensen,P.B., Vralstad,T. and Moller,P.R.	Monitoring of noble, signal and narrow-clawed crayfish using environmental DNA from freshwater samples	Hap83	1
AF525228		Poland	Gaj Lake		657	Pontastacus leptodactylus	Soroka,M., Swierczynski,M., Cybulski,C. and Lubinski,J.	Phylogenitic relationships among the Polish genera of freshwater crayfishes (Decapoda)	Hap84	1
AF525229		Poland	Gaj Lake		666	Pontastacus leptodactylus	Soroka,M., Swierczynski,M., Cybulski,C. and Lubinski,J.	Phylogenitic relationships among the Polish genera of freshwater crayfishes (Decapoda)	Hap85	1
KF181928	H1	Croatia	Dobra		582	Pontastacus leptodactylus	Maguire,I., Podnar,M., Jelic,M., Stambuk,A., Schrimpf,A., Schulz,H.K. and Klobucar,G.I.V.	Two distinct evolutionary lineages of the Astacus leptodactylus species-complex (Decapoda : Astacidae) inferred by phylogenetic analyses	Hap86	1
KF181929	H2	Croatia	Dobra		582	Pontastacus leptodactylus	Maguire,I., Podnar,M., Jelic,M., Stambuk,A., Schrimpf,A., Schulz,H.K. and Klobucar,G.I.V.	Two distinct evolutionary lineages of the Astacus leptodactylus species-complex (Decapoda : Astacidae) inferred by phylogenetic analyses	Hap87	1
KF181930	H3	Croatia	Una		582	Pontastacus leptodactylus	Maguire,I., Podnar,M., Jelic,M., Stambuk,A., Schrimpf,A., Schulz,H.K. and Klobucar,G.I.V.	Two distinct evolutionary lineages of the Astacus leptodactylus species-complex (Decapoda : Astacidae) inferred by phylogenetic analyses	Hap88	1
MF288080		Denmark	Kopenhagen		603	Pontastacus leptodactylus	Agersnap,S., Larsen,W.B., Knudsen,S.W., Strand,D., Thomsen,P.F.,Hesselsoe,M., Mortensen,P.B., Vralstad,T. and Moller,P.R.	Monitoring of noble, signal and narrow-clawed crayfish using environmental DNA from freshwater samples	Hap89	1
JQ421471		Turkey	Ergene river basin		585	Pontastacus leptodactylus	Akhan,S., Bektas,Y., Berber,S. and Kalayci,G.	Genetic analysis of Turkish crayfish population by mitochondrial cytochrome oxidase subunit I (COI) gene	Hap9	4
MF288083		Denmark	Kopenhagen		587	Pontastacus leptodactylus	Agersnap,S., Larsen,W.B., Knudsen,S.W., Strand,D., Thomsen,P.F.,Hesselsoe,M., Mortensen,P.B., Vralstad,T. and Moller,P.R.	Monitoring of noble, signal and narrow-clawed crayfish using environmental DNA from freshwater samples	Hap90	1
MF288085		Denmark	Kopenhagen		585	Pontastacus leptodactylus	Agersnap,S., Larsen,W.B., Knudsen,S.W., Strand,D., Thomsen,P.F.,Hesselsoe,M., Mortensen,P.B., Vralstad,T. and Moller,P.R.	Monitoring of noble, signal and narrow-clawed crayfish using environmental DNA from freshwater samples	Hap91	1
