# Supplementary material for: The Pontastacus leptodactylus (Astacidae) Repeatome Provides Insight Into Genome Evolution and Reveals Remarkable Diversity of Satellite DNA
Source: Front Genet. 2021 Jan 21;11:611745. doi: 10.3389/fgene.2020.611745 (PMC7859515; doi:10.3389/fgene.2020.611745)
Supplement: Supplementary Table 2 — Pontastacus leptodactylus satellitome. Repeat unit lengths, G+C content (%), abundances (%), and consensus sequence. [file Table_2.xlsx]

## Sheet: Sheet1
Satellite family	RepeatExplorer cluster	Genome proportion (%)	Length (bp)	%GC	Nucleotide sequence	Satellite class	Telomeric repeats	Group (80% identity)	Accesion number
PlSAT1-21	1	10.9124	21	47.619	AGTTTCAATCGTCCCTGCTGA	Minisatellite		Group 19	MW044674
PlSAT2-21	2	3.7904	21	57.1429	GGCGGAAGTTTCAAGTGGCTG	Minisatellite		Group 20
PlSAT3-411	8	1.2944	411	26.764	CGTTTATACAATATCTCACTTAGTTTTTGAACGAAATGCAAATGGTTGATCAAAAATTATGTATTTACGCTAAATCTACAATATAATATGATTTTGAACCATATTTATCGTATATTTAATGAATTAATAACATTAAACTGAAAATTCACAAAAACGTGAAAAAACGCCAAAATATGGCCAAATTCGATGATTTTTAATTCAAATCACAAAATGAGATTTCGGCTTATTTATAGCATTAAAATACATATGAAGATTTAGTTTCCAATTCAAATGATCAAATTCAATGTGTTTTCATAAGATTTAACCATAATATTGTCTATTTTCCGTATATTGTAATGATAATACAAGTACGCGTAAAACAGCTCCAAACCGGCCTGAAACGGCGAAATATGCAATAAA…	Satellite		Group 21	MW044678
PlSAT4-21	15	0.838	21	57.1429	CACTGGGGCGAAGTTTCAGGT	Minisatellite		Group 18
PlSAT5-106	17	0.6352	106	50.9434	TCGATACAAGTCTAAAGTATATCATGTATACACAGGCTGCCTGTCCCAGACAACTGTTGTGGGTTGCATCCTGGGGAGGGTCAGTAGTTCCACCTTAGGGGGGACC	Satellite	TTAGG	Group 22
PlSAT6-70	23	0.4032	70	35.7143	ACTTACCTTGCAGGCACATATAGGTGAGAACAACTACATATAGACATGTTTTACATTAGACTTGTGAGAA	Minisatellite		Group 23	MW044675
PlSAT7-134	25	0.3548	134	29.1045	AATTTTTTTTTTAAAACGTTACCCAAATCCTCGTCTACTTTCGTTACGGATAAAGATTATTCAAATATTTTTCTAGAGTAATATTGGCAAGCCCAATTGGGTCTGATTGCATACCAAAAAAGTTGAAATATATT	Satellite		Group 24	MW044677
PlSAT8-54	27	0.306	54	51.8519	ACACTCTTCACACACTCTTGCACCAGTGCCTCCTAGCATGCTAGGCTATATCCC	Minisatellite		Group 25
PlSAT9-42	28	0.302	42	57.1429	TCCAGGCCAGGCAAACCAACATTGGGTGGAGGAAAGCGACTC	Minisatellite		Group 26
PlSAT10-70	38	0.2096	70	42.8571	TTACCAGATACCACTGTAGGAAGAATACAGGGAGATTACAGCGTTCAGTGCTTGTAATGAACTCTGGCAA	Minisatellite		Group 27
PlSAT11-47	42	0.194	47	42.5532	TCAGATGCTGTCAAACACCACATAAAGCATTATCACTGCCACCAACA	Minisatellite		Group 28
PlSAT12-34	43	0.1892	34	38.2353	CTTCACTACACACTATCTTCATCACTGTAACCAT	Minisatellite		Group 29
PlSAT13-63	45	0.1812	63	39.6825	TGGAAGACATAGCATGCCACAATGCTGCTATATACAAGCATCATACTAACATACATGAGACTC	Minisatellite		Group 30
PlSAT14-79	46	0.1728	79	44.3038	CCTTAATAACCTTCCATAGGTTGATAGGCGTTAAGCCCAACACCAAACTTGCTGGTTGGTCAGTAAGCTATTGTGTGTG	Minisatellite		Group 10	MW044676
PlSAT15-84	47	0.1676	84	40.4762	CACTTGTGAGACACTAATGCACATAACACAGCTCACACTTCCCCTACATATCATACACACACAAAACATGTCAGTTAGCAACAA	Minisatellite		Group 31
PlSAT16-294	48	0.1544	294	56.4626	GGGTGGGGGTGTTAAAGACACTTCCAACTTATTGACATTTCGTTTAGAATGGTACATTGGCTCAGCCTAGGTTCTGCTACGCCTGGCCGGCATGCACGACCGGCGGCAGTCACAGGCCGAAACACAAGTGCCGTCGCTCCATTCTTCCTAGGTAGTAAGGCCACCTGACTTAATACTTGAACCATTGCCTCACCACGGCCGGCCACATTGCTACACCGTCCCTGAGGCCCTCTGGTCGAGTCTCGCCTGGACGTTGCCGTCACGCATGGTGGGTAAACGGCTGGAGTTGTTGGG	Satellite		Group 32
PlSAT17-68	51	0.1392	68	44.1176	GTGTGTTAGTGGCTTTGCAAGAATGTACCACTTAATGTGTTAGCTCCAGTACCTGCGGGAAACACTAT	Minisatellite		Group 33
PlSAT18-77	52	0.1372	77	38.961	TTATAAGCTCTGGTGTACACTGTTCCTGAAGCTTGTATATTACCTTCTTAACTTCACCCTGATGCACAACTGTAATG	Minisatellite		Group 2
PlSAT19-67	53	0.1364	67	35.8209	TCTGTTATGTGACTGTTACTGACTTATCTAACCTTCCTGCTTCAGAAATACCATAACTATCTATGTG	Minisatellite		Group 34
PlSAT20-53	57	0.1276	53	43.3962	CACAGGACAGTTAGGTCTTATTGCAGTAAGGATGCTGCTTATATTCACTGCCA	Minisatellite	TTAGG	Group 35
PlSAT21-45	58	0.1272	45	48.8889	CACGTTACTTGCACACACTGCATTGTACTAGGTCAAGCCTGCACT	Minisatellite		Group 36
PlSAT22-48	59	0.1248	48	43.75	GGGTCTACTGTGTGTGTACTTCTGGAGAAGAAACAAGTCCATGTAAAC	Minisatellite		Group 37
PlSAT23-62	60	0.1244	62	40.3226	TAGGGGTGGACACAAACGTCACATATCACAAGTAAGAACAGTTTAGTAATGGGAGGAAACAT	Minisatellite		Group 38
PlSAT24-46	62	0.1212	46	50	GCAGCTGTTACCCCTTGTGTGCGTTACATTGTGGCTTGTTGAGCTT	Minisatellite		Group 39
PlSAT25-93	64	0.1184	93	51.6129	CATTAGTCTGCTGAATACCGCGGGAGCCCTAGTACAATGACGTCATCAAGGTACAACAAGGCTGTCGGTCCAACCAGCCCAGACAACACTCAT	Minisatellite		Group 40
PlSAT26-52	65	0.1164	52	46.1538	CAAGAGGGAAGCTGCCAGTGTAGAAGTTAGATGCTCTCATATACCAAGCAAG	Minisatellite		Group 41
PlSAT27-23	66	0.112	23	34.7826	GTAATGTTCCTAGCTACCTATAT	Minisatellite		Group 7
PlSAT28-52	67	0.1088	52	42.3077	TGATACTGAGTCTGTACTTAGCTTTGCTAAGTATGACAGTCACCTACACTGC	Minisatellite		Group 42
PlSAT29-28	68	0.1048	28	50	GATATTAAGGCCTATCACCTGCACGAGG	Minisatellite		Group 43
PlSAT30-60	70	0.0924	60	56.6667	AGTCGCTAGGTGTCACTACAGACTTAGCTTGTTGTCGTAGCAGGTAGTTCCGGGGCGCCG	Minisatellite		Group 44
PlSAT31-103	71	0.092	103	46.6019	GATCGAACCCGGGAACAATGGTGGTGAGAGGAGAACGGTACCACTTGACCACCGAGACTCTTGTATATAAAGTATAACAATAGTAAACAACTGTCTCGCCAGG	Satellite		Group 45
PlSAT32-32	72	0.0916	32	50	GATAGTTACCTGTGGATGATAGCAGGAGCAGC	Minisatellite		Group 46
PlSAT33-45	74	0.0884	45	66.6667	ACAGTTGGGTGAGGCTAGCCCCAAGCGTCTGGCCCCCAACCTCGG	Minisatellite		Group 47
PlSAT34-66	75	0.0884	66	43.9394	AATAAACCATCACACACAGGTGTTGTCCAGCATGATGATACAGACAAGGTAGCTAAAGCTGCGTGT	Minisatellite		Group 48
PlSAT35-37	77	0.0876	37	54.0541	GGCTCTCAGCAAGAGCAGGGAATATCTTGGCCTGCTT	Minisatellite		Group 49
PlSAT36-37	78	0.0864	37	67.5676	CCCAGGTGTGGGAGCGTCCTCCGCGGCCTCACAGTAA	Minisatellite		Group 50
PlSAT37-82	81	0.0824	82	40.2439	CAAGAGCTAGCTATGTGATACTAAGGTACCTGGACATTTATACAGCTACCCTAGACTATATGAAGGGTTACATAGTGTGTGT	Minisatellite		Group 8
PlSAT38-40	83	0.0788	40	30	TATGAATACGAACTAGTGCAAACTAGTACAGAATTTTAAC	Minisatellite		Group 51
PlSAT39-56	85	0.0772	56	42.8571	GCCAGGATAATAATATTGGTGGCCATCGTTGTCTTAAGTCTTCCTCTTGTTGCTGT	Minisatellite		Group 52
PlSAT40-64	88	0.0744	64	51.5625	GAAACTACCCGCCAGATGAACCATATAGATGTCTTCATGAGCCATGCACGAGACCCCATGGCTG	Minisatellite		Group 53
PlSAT41-45	89	0.074	45	46.6667	GAAACTTTCTAGAAGGATGTAACAGCAACCATGGCCACCACACGA	Minisatellite		Group 54
PlSAT42-21	91	0.0724	21	52.381	AGCTGGGATATGAGGACAAGG	Minisatellite		Group 8
PlSAT43-53	93	0.0708	53	45.283	ACAATAGTAGTGGTAAGCTATGATACAGATGTAACACAGGACCCACACCGGAG	Minisatellite		Group 55
PlSAT44-44	94	0.064	44	45.4545	TGATACAAGCGACCACCGTCCTCACAGAAATACAGAAGATGTAC	Minisatellite		Group 56
PlSAT45-56	95	0.0636	56	39.2857	ATCACACATGTTCATGGTAACTTTCTCTTAACACCTCCGTGTTAATTGTTGCTGCT	Minisatellite		Group 57
PlSAT46-33	97	0.0612	33	51.5152	CTGCAGCACTATGACATCACCTACCAGTGTCTC	Minisatellite		Group 58
PlSAT47-21	98	0.0596	21	38.0952	CTGTCTTAATGCTAGTGTTGA	Minisatellite		Group 12
PlSAT48-54	99	0.0584	54	40.7407	GAGCTAACATGAAGCAGTATGCATGTGAATAACGCAGTTGAGACTTGTAACGTA	Minisatellite		Group 59
PlSAT49-45	100	0.0576	45	46.6667	GGAAGAAACACATGGCTGGTCTTCCACTTTGTTATATCACGCGAG	Minisatellite		Group 60
PlSAT50-35	102	0.0572	35	42.8571	CCTAAATTACTTGTGTAGTGATATGAGCACGGAGC	Minisatellite	CCTAA	Group 61
PlSAT51-90	105	0.056	90	51.1111	GGCTAGTCCCTGGCCTTACTAAAACACTATCATCTGGGCCTGTTTGGCTGGTCCCTGGCCTTACTAAAACACCATCATCTGGGCCTGTTT	Minisatellite		Group 62
PlSAT52-33	108	0.0536	33	45.4545	TATTTGGCTTGTCAACGATACGTCCACTGACAG	Minisatellite		Group 63
PlSAT53-81	109	0.0536	81	49.3827	GTACCCGGGAGTTAGTCAAATGTTGTGGGTTGCATCCTGGGGAATGGTCACCTGATGCCTCTGTTCACCTAGCAATAATAG	Minisatellite		Group 64
PlSAT54-55	110	0.0536	55	38.1818	GCAACTAAAGACCAGTATATCAGCATATTGTGGACGAGTGTAGAGAGATCATTAA	Minisatellite		Group 65
PlSAT55-146	111	0.0532	146	39.0411	TTCTGGAAAAAATACTCGGAATTTCAAACTCCAAATATGTGCAGGGAGTCACAATTCGGCTCCAAAACAACGCTCACGAGTCAGAATTGCGATATTTCCCATATTTTGAAAACTGCAGGGGGTATTGGGCAACATGTAAAAAAAAA	Satellite		Group 66
PlSAT56-49	113	0.0524	49	38.7755	CAGTCTTGTAGTGCTATAACACAGCAGTACTAACTAATGTTGTGTAGCA	Minisatellite		Group 67
PlSAT57-77	114	0.05	77	40.2597	ACTATAATGTTGGAATATTACCTTACCTTACTGTGGAGGACATGATGAGTGGTTGTTAAGGTAGCAAGACTGGTGGT	Minisatellite		Group 68
PlSAT58-47	115	0.05	47	38.2979	ATCCTCACCACAACAAACTCCCTGGTAACAACTAAACTAGTAAACTT	Minisatellite		Group 69
PlSAT59-32	116	0.05	32	37.5	AATGTGGATCTCAGATGGTTTTTACCCTAGAT	Minisatellite		Group 70
PlSAT60-43	118	0.0496	43	46.5116	AAGCCTCTACAACACCCACTGTCCTCTTCTCACCAAACATCTT	Minisatellite		Group 71
PlSAT61-34	119	0.0496	34	32.3529	GAACTAACAACTACACAACTATCTGCACTATTAA	Minisatellite		Group 72
PlSAT62-26	120	0.0492	26	46.1538	GTAGTAGTCATTGTGATGCTGGGTGT	Minisatellite		Group 14
PlSAT63-41	121	0.0492	41	46.3415	GCAGCCTGTGTATACATGATATACTTTATGTCGGGGGACAG	Minisatellite		Group 73
PlSAT64-107	123	0.0468	107	52.3364	ACCTCTCTCTTCCTCTGCCACATCCAGGACAGAGGCATCACACGTGTCACTGGTTGTTACATTGTACAGAAACCTGACCCTGAACCATCCCCTGTTGTTCCCTCTGG	Satellite		Group 74
PlSAT65-22	124	0.0464	22	59.0909	GGGCAACAACAGTCTCCAGGCA	Minisatellite		Group 9
PlSAT66-85	126	0.046	85	40	AGAGCTTTATCACCAACCAACAAGTATACTTTAGTCCTACACATAGTTCACTATGAACTACAGGAAGGTTGTTATGGCCACCACA	Minisatellite		Group 5
PlSAT67-80	128	0.0432	80	55	GTGGGCAAGTGAACGGTAGAGAGTGCTAGCCAAGAATGTGCTAAGTGTGAGTGTAGCGAGTGTTGCTGGGAGTAGCGGCC	Minisatellite		Group 75
PlSAT68-58	129	0.0428	58	44.8276	TCCCTATCCTAACTTACAAACACCAGGGTACTTAGATAACACCTTGTAACCTAGCCCC	Minisatellite	CCTAA	Group 76
PlSAT69-33	130	0.0408	33	48.4848	CATCAATGACAAGTGCCACTACTACAGCCTGAC	Minisatellite		Group 77
PlSAT70-122	131	0.0408	122	45.9016	TCGTTGACCTAGGTAAGCCAAACAGGATTCCTGTCCCCGACGATGTGAAACTGTTCACCTAACAGTAAATAAGTACCAGGGAGTTAGAGAAATGTTGTGGGTTGTATCCTGGGGAAGATCAG	Satellite	CCTAA	Group 78
PlSAT71-49	134	0.038	49	48.9796	ACTGTTCCAATACCTCCTCCGGTAATTGCTCCCGACCCTACTGTTAACA	Minisatellite		Group 79
PlSAT72-45	135	0.0368	45	48.8889	CGTGCGGCATACTACACTCCAGTATATAGTGATCTAGCGTGTGAG	Minisatellite		Group 80
PlSAT73-53	137	0.0368	53	54.717	TTGGAGTGCAGCCAGGCTGTCAACTGTTCCTGAGAGTGGACCTCAACAACACG	Minisatellite		Group 81
PlSAT74-62	139	0.036	62	48.3871	CTTGTGCACATGGCTAGGTTAGAGGTCAGTTACTGCTGTGCTGCTGTGATGTGGAACAACTA	Minisatellite		Group 82
PlSAT75-664	140	0.04	664	28.01	GCAATGAATTGCGAAATTCTGAGTTTTGTAGGACAAATCACAAATCGTGAGAAACTTAAAATATCATCGAAATATTAGTATATTCGAGTATTTTTATTTGAAACCACAAACCAATAAAAACGATACAAAACGTCAATATATTACCAAATTCGATGATTTTTACTTCAAATCATGATGCGAGATTTCCTGGTATTTAGATCATTAAAATGCATATGAAAAGGTTGTTTCCAATACAAATGATCAAAATCAATGTGTTTTCATTAGAATTCACTTGATATTCCGTTTATTTTACCGAAAAAAGATGTACACGTAAAACCGCTCTATTCCGGCTGAAACGTCGAAATATGCAATAAAAACACGATTTCTCTCTTAATCAATATCTCATTCACTATTTTTCCA…	Satellite		Group 83
PlSAT76-66	141	0.036	66	40.9091	TGGATATATACAATCCAAGGGACGCTTCCTTGGATAACTAAACACTTCTAAAGGGACACTGTTTGC	Minisatellite		Group 84
PlSAT77-24	143	0.0352	24	50	GTAACGTCACCATCACACACCACT	Minisatellite		Group 1
PlSAT78-21	145	0.0348	21	57.1429	TGCTCATAACTGGTGCTGGGC	Minisatellite		Group 4
PlSAT79-53	147	0.034	53	35.8491	ATATTGTGCGGTATATAGCACAATACTGTAGTGCTGTAATTAACTGAGGTATG	Minisatellite		Group 85
PlSAT80-46	149	0.0336	46	52.1739	CCCAGCCTCAGTCGCCTTACATGACTACACCTTCAATACACTCCCA	Minisatellite		Group 86
PlSAT81-61	150	0.0328	61	42.623	AGTGTTCTTTTATGGAAGTTAGATGCTCCTCATATACCAAGCAAGCAATAGGGAAGCTGCC	Minisatellite		Group 87
PlSAT82-29	157	0.0316	29	37.931	CTAGCAGACTGTTGTTCTTAAACAATGAC	Minisatellite		Group 88
PlSAT83-62	158	0.0312	62	43.5484	ATTGTGGATCACCAGAACATTGGGTAAACAAGTGTGAGGTAACTGATGCTGCTGTACTTGTC	Minisatellite		Group 89
PlSAT84-32	159	0.0312	32	40.625	GCATGACAACATTGAAGCTATCATTTACGTGG	Minisatellite		Group 90
PlSAT85-36	161	0.0308	36	41.6667	CTGCTGTGTTTCTCCATGAAACATTGTGCAGGTTTA	Minisatellite		Group 91
PlSAT86-50	163	0.0304	50	42	TGTGTCTCACCTTGATGATCCACTAACATAAAACAACAGGTGAAGCACTG	Minisatellite		Group 92
PlSAT87-122	166	0.03	122	43.4426	GGGCAGAGTAGAGGAAAGAGCAGTAGGAGCTATGGTAAAAACAACCACGTAAGCATGATACCTACATTAAACCAAGACAATCTTGAGGGTTATCAAACAGTCAGGGAAAGCACTAGGAATGC	Satellite		Group 93
PlSAT88-65	167	0.0296	65	52.3077	TGAAGCAAACTGGTCAGTGGACACAGGTGTGTTTCAGCCACTGACCAGATGGCATCAAGGCATCG	Minisatellite		Group 94
PlSAT89-70	168	0.0296	70	47.1429	ATGGGTCTCTACACCGTCAACACTGTGTTCTCTGCTCCAGCAAGTGGTATAATGAGCAATACTAAGCCTG	Minisatellite		Group 95
PlSAT90-60	172	0.0284	60	38.3333	ATGCCCTACATGCAAGGTTAGGTTAGTGTTGTTGATGTGATAGTTGTGATGTACATTGTT	Minisatellite	TTAGG	Group 96
PlSAT91-29	176	0.0284	29	44.8276	AAGACTGCAGAATAGCAGCCATGTTCTTG	Minisatellite		Group 97
PlSAT92-69	177	0.028	69	39.1304	ATTATCATAAAGACACCGCCGGTTGTTAACATACAACACTTGGAGTATTGTTCCTGCTTCCTGTATTGT	Minisatellite		Group 98
PlSAT93-46	178	0.0276	46	43.4783	GGGTGACATGATTGAAGTGTACAAGTGGATGAAAGGCGAGAGTTAT	Minisatellite		Group 99
PlSAT94-55	184	0.0264	55	50.9091	CAGTTACCCTGATGTCTCTCTTCTTTCTCAGTGACGTCACTTCACCTGACCAGGG	Minisatellite		Group 100
PlSAT95-27	186	0.0264	27	40.7407	ACACTTCCACACATCACCAAAACCTAT	Minisatellite		Group 101
PlSAT96-40	188	0.026	40	40	ATTAAATATCAGTATTCCCTGGAGTTATATGTGGGGAGGC	Minisatellite		Group 102
PlSAT97-28	191	0.0256	28	50	GTCTTATAGCCCTCCAGGTCTTGTTGGT	Minisatellite		Group 103
PlSAT98-73	192	0.0256	73	42.4658	GAACTTGAGGACTTAATCACCGAGCAGTGTGTTATTGTGTTCAAGTTGAGGGAGAACTTTATCAACCAAGTCC	Minisatellite		Group 104
PlSAT99-53	194	0.0256	53	52.8302	ACGACACCTTTCTCACACAGCATGTGACAGCCCACCCGAGGTAACACTTGTAC	Minisatellite		Group 105
PlSAT100-83	195	0.0252	83	43.3735	TGAACATTATATAGGAAGCCAACCTACTGAACATAACCATTGATGCGTCTCTTGGCTGACATATTCCTGCCCAGCAACCATAG	Minisatellite		Group 7
PlSAT101-35	196	0.0252	35	45.7143	CAACACTGCCCAATACCAAAATTGTCTTACTGGGG	Minisatellite		Group 106
PlSAT102-58	200	0.0244	58	32.7586	ACATCCCTTGCTCAAGGCTAGTACCTATATTTCAAGCATAAGTTATTAATATTGTCTT	Minisatellite		Group 107
PlSAT103-62	203	0.024	62	41.9355	GGTCCATGGTGTGTTGTGATATTACCATACTGGTCCATGGTGTGTTGTGATATTACCATACT	Minisatellite		Group 108
PlSAT104-63	204	0.024	63	38.0952	CATGGAATGGTATGTTTTTACTGTGACCAGATAACTACGATACTGTGTCACATCCTGTTATTG	Minisatellite		Group 109
PlSAT105-36	206	0.0236	36	47.2222	GAAGCTGTACTGTCTCACTACGCTAGTAAGACCACT	Minisatellite		Group 110
PlSAT106-35	207	0.0236	35	45.7143	CCTATTATAACACAACCGCCACAGTGTTGATGCAG	Minisatellite		Group 111
PlSAT107-143	208	0.0236	143	55.2448	CCACCTGGCTGCCTTGTCCTGCCTTGGTGTCACCCTGGTACAGGTTGCCAAGAATGTCACAGTAACAGTCACATAGACAGTTATGTGTACCCCTCCCTCGCTGGTATACGCGTGGTTGAAGCCCCAACTAAGGAAGCCGGCGA	Satellite		Group 112
PlSAT108-28	210	0.0232	28	35.7143	GCTATATACATGTGCCTTAATTACAAGG	Minisatellite		Group 10
PlSAT109-45	211	0.0232	45	37.7778	CTGTTTAGTCCAGCCATTATTGTAATGATTTAGACTGCTGTACAC	Minisatellite		Group 113
PlSAT110-53	213	0.0232	53	56.6038	AGCAACATCAGTGCTGTGGACGCGACCTTCAGGGTCAGATGGTAGTGGTCTGG	Minisatellite		Group 114
PlSAT111-53	216	0.0232	53	41.5094	CTTGAAACATAACAAGAGCTGGACAGAGAGAAGTTTCTCTAGATGGTAGAGAC	Minisatellite		Group 115
PlSAT112-19	217	0.0228	19	36.8421	GAGTAGTAACTGTGTAGTA	Minisatellite		Group 5
PlSAT113-42	218	0.0228	42	45.2381	CAAGGTGCATAATAAACTAGATGCCTCCGGAGGCAACAACAA	Minisatellite		Group 116
PlSAT114-54	225	0.022	54	50	GCACTACCTGTCATGCCAGCTGAGGTGACTGATAAAGACCTTGCTCAGAAGGAT	Minisatellite		Group 117
PlSAT115-54	226	0.0216	54	51.8519	ATCGGACGTAGCAAGGTGTAGACAGTACACTTCATGCGTGCATACTGGTCGGAC	Minisatellite		Group 118
PlSAT116-49	227	0.0216	49	48.9796	TGAACACACTGTTGTCACAAGACAGTCCTTGGCAGTAGCCAGACATTGC	Minisatellite		Group 119
PlSAT117-64	228	0.0216	64	48.4375	TCAACTGTCCAAACTGTGGCAAGTGTTCCGGTACACACTACACACAAACATGCAGCTCAGACAC	Minisatellite		Group 120
PlSAT118-60	229	0.0216	60	60	TGCTCGGCAGGCACAAGCGGGCGTGCATGGTAGTCCGTATCCTCTACAACTACACCGTGG	Minisatellite		Group 121
PlSAT119-65	230	0.0212	65	52.3077	GGGACCTCAGATGGAGATTGATAGTGTTCTCGGAGTTGGTCCGTTAGTGACGAAGGTGGGTCCTA	Minisatellite		Group 122
PlSAT120-37	233	0.0208	37	51.3514	CCCACTACCTGCTTATGATCAGTCCTCTACTCCATGC	Minisatellite		Group 123
PlSAT121-51	235	0.0208	51	54.902	CGAGACCAACCCTTCCTTAAACCTGCCGCACATACCTGCAGTGCCGATGTA	Minisatellite		Group 124
PlSAT122-32	236	0.0204	32	50	CTAGCCTGCACTAGCAAACTCTGGGTAGTCTA	Minisatellite		Group 125
PlSAT123-66	238	0.0204	66	50	TAGTGCGGGGGAAGATGTAATGTCAGTGGTAGTTAGTGCGGGGGAAGATGTCATGTCAGTGGTAGT	Minisatellite		Group 126
PlSAT124-43	239	0.02	43	34.8837	TATTACTACTACCCTCTATTACAAGTGATAGAGTAGCTTTGTC	Minisatellite		Group 127
PlSAT125-116	242	0.02	116	48.2759	TATATCACCATCACCTCACTATCACTCAGGTCCCACACTTGGGATCATATACTGACCATGTGGAGTAACAAACTGTTGGTGTCAGCATATGGCAGCTGTGGCCACGTTGTCACTGC	Satellite		Group 128
PlSAT126-48	243	0.0196	48	64.5833	GGAGACAGCCTGTAGACGTGCATGTCATCGCCCCGGGTCGGACACCAG	Minisatellite		Group 129
PlSAT127-57	247	0.0196	57	45.614	CGCTGTAATATTAGTAAGGTACCCAGCTGCAGCTAACAGTTGTCTCACAGTAGTGAC	Minisatellite		Group 130
PlSAT128-27	248	0.0196	27	37.037	CAAGTTGCAGGTTTTCCATATTGTCTT	Minisatellite		Group 131
PlSAT129-44	250	0.0192	44	45.4545	AAGCAGGAGTTACACTTGACAGATGTCATTACTGCAGCTCTAGC	Minisatellite		Group 132
PlSAT130-70	251	0.0192	70	48.5714	CGCTAATTTACCTTCTACGGCTGTCTGCATTCTTTATGCCAGTTACCCTACAAGGTCCCGTGAACCTTGC	Minisatellite		Group 133
PlSAT131-122	252	0.0188	122	63.9344	ACGGCATGCCGGGTCCCTGAGCTTGAGCCGGACCCGGGAGCTAGACGCGAGCGACGGCCACCCGCCCAGCAGTGGCCGTTTTCAATATGGTGAGAATCGAATGAAGGGTGCCGAAACGGCAC	Satellite		Group 134
PlSAT132-49	253	0.0188	49	61.2245	AGTCTGGCCAGGCAGTCAACGTTGTTGATGGCTCGAGGCGCACCCTGCA	Minisatellite		Group 135
PlSAT133-37	257	0.0188	37	43.2432	CTATGGGACCTACAATGTCTCAGCTTGTATGGATGAA	Minisatellite		Group 136
PlSAT134-57	258	0.0188	57	45.614	AGATGTGTGCACCATTATAAGGTATTGTACCTCCGGGGTTATATATGCCCAGGAAGG	Minisatellite		Group 137
PlSAT135-78	259	0.0188	78	44.8718	TGGAGAGGTTCAATACCACTAGTTTGTCCCTCCAAAACTATGAGACAGCACTGCTGACTGTAATGTGGCACAAGATCT	Minisatellite		Group 138
PlSAT136-50	264	0.0184	50	40	GGTGAACAAGTATGGGGTGACATGAAAGAACTGTACAAATGCTATAGCAA	Minisatellite		Group 139
PlSAT137-56	267	0.018	56	30.3571	GTATAATGCTTGTATATAGCAGCATTATGACATAAACTGAGTGATAAGAAAGGTTA	Minisatellite		Group 140
PlSAT138-60	268	0.018	60	45	TATCAGGGATACAACTGCTTGTGTAAAGCACCTGCAAGACTGCTTCACCAACACATAGAC	Minisatellite		Group 141
PlSAT139-59	269	0.018	59	45.7627	ATTTATGACTTCCCCTCGTTATTCTTCCTCTGACGAGGTGATGTTAGACCCTCGTTCAG	Minisatellite		Group 142
PlSAT140-45	270	0.018	45	53.3333	TGACGTAACACCGGTGATGTAGTCTGGGTGAACACGTGGCAACGT	Minisatellite		Group 143
PlSAT141-52	277	0.0176	52	48.0769	ACTGCCACAGTCATGCTCTCAGCACCATGGTTGTGAATATCTAAGCTGCACT	Minisatellite		Group 144
PlSAT142-70	279	0.0176	70	38.5714	CAAACTCCATTACAAGGTGACAGTACCAGTATGAAGCTTATATTTCCAAGATAACAAGACCAAGCCAAAC	Minisatellite		Group 145
PlSAT143-26	280	0.0176	26	30.7692	TAATGTCTTGACATTTTACACTGAAG	Minisatellite		Group 146
PlSAT144-71	282	0.0172	71	36.6197	ACACAATAAAACTATGTGTGTGTCTAGTTCTTAGATGAGGTTTAGTGTGCTGCTGACATTTGTATTATGGC	Minisatellite		Group 147
PlSAT145-52	284	0.0172	52	50	GATGTGGGTTTAGCCAAGGTGCGTGCTTTAGAGTCAGATACACCCTGTGTAG	Minisatellite		Group 148
PlSAT146-44	286	0.0172	44	40.9091	ACTTACCATATATTATTGTCAGCAGTCTTCCACCACACTTGCTG	Minisatellite		Group 149
PlSAT147-74	288	0.0168	74	51.3514	GGAGTGAGGTCTAGCTCTTTATGCCCCGCCTACTAGCCTTGTTGTACCTGTACTTACCTATCAGTGACTACGGG	Minisatellite		Group 150
PlSAT148-34	290	0.0168	34	55.8824	ACATGGAGTAGAGGTACACAACGCCAACCACCCC	Minisatellite		Group 1
PlSAT149-46	292	0.0168	46	43.4783	TTGTGAGATACAACTGGCAGCCAGACAATCCAGGTATTTCTCTAAG	Minisatellite		Group 151
PlSAT150-27	293	0.0168	27	44.4444	CAACAAGCTATGACAGGTGAAACTTCC	Minisatellite		Group 152
PlSAT151-78	294	0.0164	78	57.6923	CCCCAGGCTCCAGTACTATCCTGGCCATGCACTGGGAAACCCCAGGCTTCAGTACTATCCTGGCCATGCACTGGGAAA	Minisatellite		Group 153
PlSAT152-69	295	0.0164	69	50.7246	GTTGCTGCACGACGGCAGACTATGCTCCTAAAGTCTGAAACATAACAAGGTGGTTGTGCACTGGAGACG	Minisatellite	CCTAA	Group 154
PlSAT153-76	296	0.0164	76	57.8947	GCTTGGACTGCTGCCCCTCAAGAGTTACTGCCTTCACTACCTCGCACGGTCCCTGCAACATCCCTGCTTGTGCTGT	Minisatellite		Group 155
PlSAT154-38	298	0.0164	38	63.1579	CGTCATGTGGCCAGCTACTGCACAAGCAACGCTGGGGG	Minisatellite		Group 156
PlSAT155-33	300	0.0164	33	30.303	CCAACATTAAAGACTATATTTGTACTGTTAGTG	Minisatellite		Group 157
PlSAT156-27	301	0.0164	27	48.1481	TGTGAGTGTTGTGTACAGTGAGGATGG	Minisatellite		Group 158
PlSAT157-85	302	0.016	85	32.9412	GCAATAAGGTATTCTTCATAGTCACAACTGGTCACTGTTGTGATATTATAATACTTTACACTTGTGACCTGTAACATAAAGACAA	Minisatellite		Group 6
PlSAT158-27	303	0.016	27	40.7407	CTTGGAACATATACACACTAGAGCAAC	Minisatellite		Group 159
PlSAT159-54	304	0.016	54	42.5926	TGCATTGCAGGATCAGAAGCAGACATTTGTGATACAAGAGTCTCTGCTTCATGT	Minisatellite		Group 160
PlSAT160-37	307	0.016	37	48.6486	ATCCTCACTGTCCTGTGTGGCAGTGAATATAAGCAGC	Minisatellite		Group 161
PlSAT161-50	309	0.0156	50	30	AGTATTTAGGAATAATATGAACATTGAAGTTAGTTTTACCTGGGATAGTC	Minisatellite	TTAGG	Group 16
PlSAT162-62	311	0.0156	62	43.5484	TGTTGTGGTTGTGAAGTAAGGAAGAATGTTACACATGGGAGTGACGACCTTCACTTGGACAA	Minisatellite		Group 13
PlSAT163-47	312	0.0156	47	65.9574	CGTAGCCACGCCCCCAGGCTTGCAGCACCAAGCACCTGCAACCCTAG	Minisatellite		Group 162
PlSAT164-212	317	0.0152	212	51.8868	CTCTCCCTCACAAGACTCTTTTCTCCGTACAGACTATACTGCACTAGTTCAATGGCGTTTGCTAACAACCAACAATTTGCACTGCTGTTGGTAGCTGTATGGCTCTCACGATTTCCGATCGAGTCAGCTAGACGTGCAGCCTAGGCCCTCCTAACAGCAGCTTTTGCGCAGGGATTGTGTTCGGTGCCGCATCTGCCTGCCCCTCTCTCTCT	Satellite	CCTAA	Group 4
PlSAT165-50	319	0.0148	50	50	GGAGATCCTAGTGAATGTTGGCAGTGTTGACCACTCTTTCTCCTCCGTGT	Minisatellite		Group 163
PlSAT166-51	320	0.0148	51	52.9412	CTGATCTTCCCTAAAACAAGGGCCATGGGACAGTGTTCCCAGTATGGAGGG	Minisatellite	CCTAA	Group 164
PlSAT167-45	321	0.0148	45	28.8889	ATTATCTGATCACAGGCAATATTAGCCATCATATAACTCTATAAT	Minisatellite		Group 165
PlSAT168-35	322	0.0148	35	42.8571	GGGTAAAGGTTACAGCATGTTGTCTAGGGAGTTAT	Minisatellite		Group 166
PlSAT169-36	323	0.0148	36	50	CAATGTTCCCTTCTGACTGTATGCCTGCAGACATGG	Minisatellite		Group 167
PlSAT170-102	327	0.0148	102	39.2157	TAGTACCACGGAGACTGACAGCTATAAGGTTTGTGTCATTAATATAATGTGTAAGCTGTGTATAGTAAGCTGACCTGTATGACTATTGTCACAGTGACGTCA	Satellite		Group 168
PlSAT171-63	329	0.0144	63	41.2698	TTATGGTTTGTGGGACAAGTACAACATTGTTACTGCTAGAGTGCATGACCCCTTGTTGTATCA	Minisatellite		Group 169
PlSAT172-50	330	0.0144	50	44	TTATGGCCATGTTTTCCTCCCCAATATCCTGGCTGTAGCTATTGTTGCAT	Minisatellite		Group 170
PlSAT173-40	332	0.0144	40	35	GGGAGAGTTTTAAGCATTGAAGTTAATGGTCTATCATCTT	Minisatellite		Group 171
PlSAT174-52	334	0.0144	52	44.2308	TACCAAGTGTAGAGAGTGAACCATTATCTGCTACACCACAGGCAGTAATGGT	Minisatellite		Group 172
PlSAT175-43	335	0.0144	43	39.5349	GACTTTCCTGCTCCTGATTAACACTTACATCAAGACAACTACT	Minisatellite		Group 173
PlSAT176-29	337	0.0144	29	37.931	TACCAGTTAGATGAGTATATAGTTGCCTC	Minisatellite		Group 174
PlSAT177-68	338	0.014	68	42.6471	TTGTGGAAGTCAATAACAAGTGCTGTACATAGTGCAGTTACAAACATTGGTCAGCGCTCAGTAACGTG	Minisatellite		Group 175
PlSAT178-62	340	0.014	62	33.871	AGATAATGTCGGACACTTACCTATAAGTTTGACTATAAACTTTGGTGTTGTTGTGGTTGTAA	Minisatellite		Group 176
PlSAT179-42	341	0.014	42	38.0952	GTTGATTGTACCTGCAATGTTTCTTGTTAGAAGCCATCACTT	Minisatellite		Group 17
PlSAT180-34	344	0.014	34	44.1176	CGGTAACTATGAGCACAGACCTTACATGAGGTTA	Minisatellite		Group 177
PlSAT181-44	346	0.014	44	40.9091	ACTGTTAGTGTTGGTTGTCTTAACGCTAGTGTAGACACTTGTAC	Minisatellite		Group 178
PlSAT182-61	351	0.0136	61	40.9836	CAAGTAATGGGTGTATCACAGTGAATGACGTGAGTGTCAATGGTATCTAACTCTACGTGTA	Minisatellite		Group 179
PlSAT183-65	352	0.0136	65	63.0769	AAGGTCAGGATGCCAGCCGAGGTGCTGCGGGCGGAGAGTGATCAGGATGCCAGCCATCCTCTAGC	Minisatellite		Group 180
PlSAT184-65	353	0.0136	65	44.6154	GCTGCCAGGTAACACTAGCATTAAGACAGTCATCACAAGCAGTGTACATGTGTCTACACTACCAA	Minisatellite		Group 12
PlSAT185-65	354	0.0136	65	60	CCCAGCAGCCACAGCACTTCTGCCTCCTGCCCTAACGTCATCCCTACCGTCGCACATCCTACCTA	Minisatellite	CCTAA	Group 181
PlSAT186-71	356	0.0136	71	46.4789	AAGATGTAAACCTTGTCATCCTCCTTGCTTCTTGATTATTTGCCGGGTGTGCGTGTGAAGGTTTTGTGGGG	Minisatellite		Group 182
PlSAT187-38	359	0.0136	38	44.7368	CTGAAGACATCATTGTGCAGGAGCATTGTACATCAGGA	Minisatellite		Group 183
PlSAT188-43	360	0.0136	43	46.5116	CACGCCAGGTATGTTCTGTATCTCTAACATTACCACCACTAGC	Minisatellite		Group 184
PlSAT189-27	363	0.0136	27	37.037	TAAGGGTAATAACTACAGTAAGACTGG	Minisatellite		Group 2
PlSAT190-50	364	0.0132	50	44	GCCTGTGTCCGGGACTTGTTGACTAACATTACCAATACATTACAACGTTC	Minisatellite		Group 185
PlSAT191-40	365	0.0132	40	60	AGGCACACGACGTTGTGGCAACCTGCTTCAGCTGCCCAGT	Minisatellite		Group 18
PlSAT192-52	368	0.0132	52	48.0769	CCAAGAATTATACCTCTACTGGAGTACCAATTATTGCCAACCCGGGTCCCAG	Minisatellite		Group 186
PlSAT193-23	370	0.0132	23	43.4783	TGCACAACTAAAATAACCCGTCC	Minisatellite		Group 187
PlSAT194-23	371	0.0132	23	56.5217	TACGGCGTCAGTGACCTCGTTGT	Minisatellite		Group 11
PlSAT195-34	372	0.0132	34	41.1765	ATTTAGGGAGTCATTCAATCGTTCCACTGAAGGT	Minisatellite	TTAGG	Group 188
PlSAT196-26	375	0.0128	26	38.4615	CAGAAACCCGTTATTTGTATTAGTGC	Minisatellite		Group 189
PlSAT197-49	376	0.0128	49	40.8163	CTTTAACTATAATGTATCTGACATGGGGAGAAGAGAAGGTATGGGAAGG	Minisatellite		Group 190
PlSAT198-48	378	0.0128	48	33.3333	TGTCATTGTTACTAGCTGCCATTGTAATTATAAGGTGTGAAGATTAGT	Minisatellite		Group 191
PlSAT199-63	379	0.0128	63	55.5556	GGAAAGGTTTGAGCAGGGTGACCATACCAGGACACCGAGGGTATTATCAGGGGGAAGGTCGGA	Minisatellite		Group 192
PlSAT200-56	380	0.0128	56	50	CGTCATAGTCTTCCCAGGGTGCTGAGACTGCCAATATTCCCGGTAAGAACAAAACC	Minisatellite		Group 193
PlSAT201-87	383	0.0128	87	56.3218	GACAGTATGCCGGCGGCATGTCCCCCCATTCCTCCTACATTCCATTCTTACTTGTTGAGGCCCTATCACTCTAGTGGCCCCGACGGT	Minisatellite		Group 194
PlSAT202-57	384	0.0128	57	54.386	AAGGCTGGGTAGTAGAGAGACATGGCTGTGCTTGGTGAGTGTTTGTGAGGCGAGGAG	Minisatellite		Group 14
PlSAT203-27	387	0.0124	27	40.7407	GTTCCTCCAGGTGTTTTGTTGCATATA	Minisatellite		Group 195
PlSAT204-29	388	0.0124	29	68.9655	TCCAGGCTGAGCCAGACGTCCACCCAGCG	Minisatellite		Group 196
PlSAT205-114	392	0.0124	114	57.0175	CTCCACTGTTCAAGCAGTGGCTGACCTTCAGCAACACCAGCAGCCACGACAACAGGACCAAGAGATGGATGCTACTAGCTGCCCCACCCTCCCTAGCAACCCGACCTTGGTTGT	Satellite		Group 197
PlSAT206-45	393	0.0124	45	62.2222	CTGGTCCCTATCACTGCTGCACCACCAGCTGCCAGTGTTGGGAGC	Minisatellite		Group 198
PlSAT207-39	395	0.0124	39	38.4615	TACTACATGATGTGACGATATCTTCTCTCACCATAACTG	Minisatellite		Group 199
PlSAT208-38	397	0.0124	38	47.3684	AGGTATTGTAAGCTTCTCTCTCCCGTGGCCACAGTTAT	Minisatellite		Group 200
PlSAT209-37	399	0.012	37	48.6486	ATTACTACTAAGCAGAGCGGAGGCGACCATAAACACC	Minisatellite		Group 201
PlSAT210-26	400	0.012	26	65.3846	CTATCAGTAGCCCGGGCTGGGGAGGA	Minisatellite		Group 3
PlSAT211-80	407	0.012	80	55	CAGCACGGTGTGTTGTATACCGTCAAGAACACCCCAGCTGGGAACAACACGTACCCAGGCATCCAAGCTGGGAGCATCAT	Minisatellite		Group 9
PlSAT212-55	410	0.0116	55	45.4545	AGGGTTGAGAAGGGTTGAATGGTTAAGACATGTGGGGGATACTACAGATGAACAC	Minisatellite		Group 202
PlSAT213-25	411	0.0116	25	56	CCGGCCTCTCAACTAACCAGTCAAC	Minisatellite		Group 3
PlSAT214-36	412	0.0116	36	44.4444	AGATATTATACACCTGAAGACTCTGGTTCAGCTGCC	Minisatellite		Group 203
PlSAT215-14	413	0.0116	14	42.8571	CATTGTGTTGGAAG	Minisatellite		Group 13
PlSAT216-22	415	0.0116	22	54.5455	GCTCACAGTGTTCCAGCAGTAG	Minisatellite		Group 2
PlSAT217-50	417	0.0116	50	28	GTTTTATTCTTGTAATAATTATACAACTCTGGTCATTACTACAACACTGT	Minisatellite		Group 204
PlSAT218-33	418	0.0116	33	42.4242	ACAACAGACCCTTGTCACTGACATGAATACCTT	Minisatellite		Group 6
PlSAT219-40	423	0.0112	40	57.5	AGCCCGCCTGCTATCATAACATCGTGTCAGCAAGGCGGAC	Minisatellite		Group 205
PlSAT220-85	424	0.0112	85	57.6471	GACCAGCGCCTGCAGGAGTTCCTGCGTAGTTACCACAGGCACCGTCTGGCTCTCATGATCAAGGTGTGACCTGGGTGAGAGTAGT	Minisatellite		Group 206
PlSAT221-49	425	0.0112	49	59.1837	ACAACACTTGAGGGGTTGTCATACCCGGCCCGGCTGCCTCTACACCTTC	Minisatellite		Group 207
PlSAT222-53	426	0.0112	53	47.1698	ACCATACTGGCTGAGGAATACACTGATTACATCCACTCAGTGTCACCATGGTC	Minisatellite		Group 15
PlSAT223-48	427	0.0112	48	56.25	TATTGGGGACCTTAATGCTCGGCACACAAGCCTCGGGACAGTGGGAAG	Minisatellite		Group 208
PlSAT224-44	429	0.0112	44	40.9091	ACTAGTTGTGTAGTGAACACTAACATTAAGCATCAAGGCATGGC	Minisatellite		Group 209
PlSAT225-61	431	0.0112	61	52.459	ATGTCACATTCTCTGTAAGGCCCGCCATGTGGTTACACACGTCTCGGTAGCACCCTTGTGT	Minisatellite		Group 210
PlSAT226-24	434	0.0112	24	70.8333	ACACCGGCTCCGATGTGCGTCCGG	Minisatellite		Group 211
PlSAT227-42	435	0.0112	42	33.3333	TTATAAGTATACACATTGTGACGGTACTTACATGTCTTGCTT	Minisatellite		Group 212
PlSAT228-55	438	0.0112	55	38.1818	TCATGTGTTGATATATCATTATCTTCACTCATCTCCAGAGTGGTAAGCTTGCAAC	Minisatellite		Group 213
PlSAT229-49	441	0.0108	49	46.9388	AGGGTATACAACATGGGGTATATACACACGTGTAAGCTAGGGAGCAGCA	Minisatellite		Group 214
PlSAT230-84	443	0.0108	84	40.4762	ACTGCTACACGTTCACACGTGTACCATTTATGAGTATGTCTTACTGCTACACGTTCACACGTGTACCATTTATGAGTTTGTCTT	Minisatellite		Group 215
PlSAT231-59	444	0.0108	59	33.8983	TCAGTGCATAATGCTCTATAATACTATAAGAACAACATTGTCTGTTATTTTCCCCGTGA	Minisatellite		Group 216
PlSAT232-25	447	0.0108	25	48	CTGATGACCTGCATATCTTGCCTAC	Minisatellite		Group 17
PlSAT233-61	448	0.0108	61	52.459	TGTGGCCACTCTAGGGCTTGTCTGAACGTCGTTACTGCCCAGAAACACAAGGCTTAGTTGG	Minisatellite		Group 217
PlSAT234-51	449	0.0108	51	45.098	CAATCATCACACACAACAGTATTCCAGCAGCTAAGTCTGTAGACCGTCGAA	Minisatellite		Group 218
PlSAT235-21	451	0.0108	21	33.3333	GCCTAACTCAATATTATGCTT	Minisatellite	CCTAA	Group 16
PlSAT236-42	452	0.0108	42	47.619	TGGGAGATATGAACCATCACCAGGTGACACATGTCATCCTTG	Minisatellite		Group 219
PlSAT237-86	453	0.0104	86	54.6512	TGGTGACCTCAGGTCATATCTTCCCAGCCAGGCGCAGTACTTGACCCGTGTCTCACTATCAACGTTCACTGCTGGGTGCGTGTATC	Minisatellite		Group 220
PlSAT238-28	454	0.0104	28	46.4286	ACTATGAGAGAGAAGTACTGGCCTTGCT	Minisatellite		Group 221
PlSAT239-111	455	0.0104	111	57.6577	TGGTTCCCCACTGAAGGCAGAGGGCTGAGGTCGGCGTTACCCTCACTCCACAATGACAAGATTGGCCCTGGACCCAGACACAACAATATGCCTCCCGGCCAGTACAACGCT	Satellite		Group 222
PlSAT240-72	457	0.0104	72	48.6111	CTTATTAAGCAACACCTGAGTGTCACAGGCTCCTCTAGTGTATTTCCAGGTGACAGAGTAGGAGCATGGGGT	Minisatellite		Group 223
PlSAT241-44	459	0.0104	44	50	TTGTACCAGCGTACAGATTCACTGACTTGCTCTAGACGGGTGCA	Minisatellite		Group 224
PlSAT242-42	460	0.0104	42	40.4762	AGCAGTAATGACGTAGACTTACAATGTAAGGTTCAACAGGTG	Minisatellite		Group 225
PlSAT243-29	461	0.0104	29	34.4828	GTTTACATGTCATGCTTATCTTGTTGATG	Minisatellite		Group 226
PlSAT244-100	462	0.0104	100	51	TACACTGCAGCTTGGTAGTGGTCCACAGAAGTCCATCTATACTTCCGTCCATGGTGCAGCAGGTAGTGGTGAAGGTTGCAGAGGTGTTGGTCTTGAGGTA	Satellite		Group 227
PlSAT245-37	463	0.0104	37	32.4324	TACAGATTACATGCAACTTTGGTAATGTTTGTTATCC	Minisatellite		Group 228
PlSAT246-62	464	0.0104	62	51.6129	TGTCTCGCCACATACACCCTGCTAAGTACCTTGTCTCGCCACATACACCCTGCTAAGTACCT	Minisatellite		Group 229
PlSAT247-68	465	0.0104	68	57.3529	TGGGTGCTCTTTCCCTGCCTCCATCAAGCCAACCAGGGCATACTGTACCCTGCCATATTGTCCCTCCC	Minisatellite		Group 3
PlSAT248-40	466	0.0104	40	52.5	CCCAGCAGGTGAGTGTTTAAGCACCGAACACCAGATACTG	Minisatellite		Group 230
PlSAT249-63	467	0.0104	63	47.619	ACAGTGGTCAGTACAGCAGAGTTAGTGTTGATCACGAGACAACTGACAGAAGACACACTCACC	Minisatellite		Group 231
PlSAT250-48	470	0.0104	48	33.3333	GTTTTACTTGGCTAAAGCACAATACATTACAGTGCACAATCTCATAAT	Minisatellite		Group 232
PlSAT251-77	471	0.0104	77	44.1558	CACAACTAGTGTCATTATTCTCCCTGACCATAGTTGCTGACCACCTCTGCTTGAAGTGTGAACAAGTTATCCCTCAA	Minisatellite		Group 11
PlSAT252-44	472	0.0104	44	47.7273	CTAAAGACTGGCAGGAATACTCATCTGAGGACACAATCCCACCA	Minisatellite		Group 233
PlSAT253-19	473	0.0104	19	47.3684	GATAACCTACCACCAGTGT	Minisatellite		Group 15
PlSAT254-41	475	0.0104	41	51.2195	GATCACTTAGCTACTGTGTACAGTGTTCCCAGGCCAGTGGT	Minisatellite		Group 234
PlSAT255-80	480	0.01	80	53.75	CAGACCACCAACCTTCAGTACAGACACCACCAGGGGTGAAGAACACCATCAGCTGCCTGGTACAGAGATGTTACCGGGTA	Minisatellite		Group 235
PlSAT256-37	481	0.01	37	40.5405	AGGAACCAACACTTGACAACCATCACTATATTGACGT	Minisatellite		Group 236
PlSAT257-93	486	0.01	93	47.3118	AGAGACTGCTGTGGTCCACCCGGTTGTATGGGTGTGTGGAGCACGATTACTACCAGTGTTATAGACTCCCCGCAGATGTTAATTACTTTGTAT	Minisatellite		Group 1
PlSAT258-57	489	0.01	57	52.6316	AGATCAACCTCAGGAGGGTCATTAAGGCCACCACAAGAGCTTACTGACCAGCCAGCA	Minisatellite		Group 237

## Sheet: Sheet2
Satellite family	Nucleotide sequence
0	>PlSAT1
1	AGTTTCAATCGTCCCTGCTGAAGTTTCAATCGTCCCTGCTGA
2	>PlSAT2
3	GGCGGAAGTTTCAAGTGGCTG
4	>PlSAT3
5	CGTTTATACAATATCTCACTTAGTTTTTGAACGAAATGCAAATGGTTGATCAAAAATTATGTATTTACGCTAAATCTACAATATAATATGATTTTGAACCATATTTATCGTATATTTAATGAATTAATAACATTAAACTGAAAATTCACAAAAACGTGAAAAAACGCCAAAATATGGCCAAATTCGATGATTTTTAATTCAAATCACAAAATGAGATTTCGGCTTATTTATAGCATTAAAATACATATGAAGATTTAGTTTCCAATTCAAATGATCAAATTCAATGTGTTTTCATAAGATTTAACCATAATATTGTCTATTTTCCGTATATTGTAATGATAATACAAGTACGCGTAAAACAGCTCCAAACCGGCCTGAAACGGCGAAATATGCAATAAA…
6	>PlSAT4
7	CACTGGGGCGAAGTTTCAGGT
8	>PlSAT5
9	TCGATACAAGTCTAAAGTATATCATGTATACACAGGCTGCCTGTCCCAGACAACTGTTGTGGGTTGCATCCTGGGGAGGGTCAGTAGTTCCACCTTAGGGGGGACC
10	>PlSAT6
11	CATGTTTTACATTAGACTTGTGAGAAACTTACCTTGCAGGCACATATAGGTGAGAACAACTACATATAGA
12	>PlSAT7
13	AATTTTTTTTTTAAAACGTTACCCAAATCCTCGTCTACTTTCGTTACGGATAAAGATTATTCAAATATTTTTCTAGAGTAATATTGGCAAGCCCAATTGGGTCTGATTGCATACCAAAAAAGTTGAAATATATT
14	>PlSAT8
15	ACACTCTTCACACACTCTTGCACCAGTGCCTCCTAGCATGCTAGGCTATATCCC
16	>PlSAT9
17	TCCAGGCCAGGCAAACCAACATTGGGTGGAGGAAAGCGACTC
18	>PlSAT10
19	TTACCAGATACCACTGTAGGAAGAATACAGGGAGATTACAGCGTTCAGTGCTTGTAATGAACTCTGGCAA
20	>PlSAT11
21	TCAGATGCTGTCAAACACCACATAAAGCATTATCACTGCCACCAACA
22	>PlSAT12
23	CTTCACTACACACTATCTTCATCACTGTAACCAT
24	>PlSAT13
25	TGGAAGACATAGCATGCCACAATGCTGCTATATACAAGCATCATACTAACATACATGAGACTC
26	>PlSAT14
27	GTTGGTCAGTAAGCTATTGTGTGTGCCTTAATAACCTTCCATAGGTTGATAGGCGTTAAGCCCAACACCAAACTTGCTG
28	>PlSAT15
29	CACTTGTGAGACACTAATGCACATAACACAGCTCACACTTCCCCTACATATCATACACACACAAAACATGTCAGTTAGCAACAA
30	>PlSAT16
31	GGGTGGGGGTGTTAAAGACACTTCCAACTTATTGACATTTCGTTTAGAATGGTACATTGGCTCAGCCTAGGTTCTGCTACGCCTGGCCGGCATGCACGACCGGCGGCAGTCACAGGCCGAAACACAAGTGCCGTCGCTCCATTCTTCCTAGGTAGTAAGGCCACCTGACTTAATACTTGAACCATTGCCTCACCACGGCCGGCCACATTGCTACACCGTCCCTGAGGCCCTCTGGTCGAGTCTCGCCTGGACGTTGCCGTCACGCATGGTGGGTAAACGGCTGGAGTTGTTGGG
32	>PlSAT17
33	GTGTGTTAGTGGCTTTGCAAGAATGTACCACTTAATGTGTTAGCTCCAGTACCTGCGGGAAACACTAT
34	>PlSAT18
35	TTATAAGCTCTGGTGTACACTGTTCCTGAAGCTTGTATATTACCTTCTTAACTTCACCCTGATGCACAACTGTAATG
36	>PlSAT19
37	TCTGTTATGTGACTGTTACTGACTTATCTAACCTTCCTGCTTCAGAAATACCATAACTATCTATGTG
38	>PlSAT20
39	CACAGGACAGTTAGGTCTTATTGCAGTAAGGATGCTGCTTATATTCACTGCCA
40	>PlSAT21
41	CACGTTACTTGCACACACTGCATTGTACTAGGTCAAGCCTGCACT
42	>PlSAT22
43	GGGTCTACTGTGTGTGTACTTCTGGAGAAGAAACAAGTCCATGTAAAC
44	>PlSAT23
45	TAGGGGTGGACACAAACGTCACATATCACAAGTAAGAACAGTTTAGTAATGGGAGGAAACAT
46	>PlSAT24
47	GCAGCTGTTACCCCTTGTGTGCGTTACATTGTGGCTTGTTGAGCTT
48	>PlSAT25
49	CATTAGTCTGCTGAATACCGCGGGAGCCCTAGTACAATGACGTCATCAAGGTACAACAAGGCTGTCGGTCCAACCAGCCCAGACAACACTCAT
50	>PlSAT26
51	CAAGAGGGAAGCTGCCAGTGTAGAAGTTAGATGCTCTCATATACCAAGCAAG
52	>PlSAT27
53	GTAATGTTCCTAGCTACCTATAT
54	>PlSAT28
55	TGATACTGAGTCTGTACTTAGCTTTGCTAAGTATGACAGTCACCTACACTGC
56	>PlSAT29
57	GATATTAAGGCCTATCACCTGCACGAGG
58	>PlSAT30
59	AGTCGCTAGGTGTCACTACAGACTTAGCTTGTTGTCGTAGCAGGTAGTTCCGGGGCGCCG
60	>PlSAT31
61	GATCGAACCCGGGAACAATGGTGGTGAGAGGAGAACGGTACCACTTGACCACCGAGACTCTTGTATATAAAGTATAACAATAGTAAACAACTGTCTCGCCAGG
62	>PlSAT32
63	GATAGTTACCTGTGGATGATAGCAGGAGCAGC
64	>PlSAT33
65	ACAGTTGGGTGAGGCTAGCCCCAAGCGTCTGGCCCCCAACCTCGG
66	>PlSAT34
67	AATAAACCATCACACACAGGTGTTGTCCAGCATGATGATACAGACAAGGTAGCTAAAGCTGCGTGT
68	>PlSAT35
69	GGCTCTCAGCAAGAGCAGGGAATATCTTGGCCTGCTT
70	>PlSAT36
71	CCCAGGTGTGGGAGCGTCCTCCGCGGCCTCACAGTAA
72	>PlSAT37
73	CAAGAGCTAGCTATGTGATACTAAGGTACCTGGACATTTATACAGCTACCCTAGACTATATGAAGGGTTACATAGTGTGTGT
74	>PlSAT38
75	TATGAATACGAACTAGTGCAAACTAGTACAGAATTTTAAC
76	>PlSAT39
77	GCCAGGATAATAATATTGGTGGCCATCGTTGTCTTAAGTCTTCCTCTTGTTGCTGT
78	>PlSAT40
79	GAAACTACCCGCCAGATGAACCATATAGATGTCTTCATGAGCCATGCACGAGACCCCATGGCTG
80	>PlSAT41
81	GAAACTTTCTAGAAGGATGTAACAGCAACCATGGCCACCACACGA
82	>PlSAT42
83	AGCTGGGATATGAGGACAAGG
84	>PlSAT43
85	ACAATAGTAGTGGTAAGCTATGATACAGATGTAACACAGGACCCACACCGGAG
86	>PlSAT44
87	TGATACAAGCGACCACCGTCCTCACAGAAATACAGAAGATGTAC
88	>PlSAT45
89	ATCACACATGTTCATGGTAACTTTCTCTTAACACCTCCGTGTTAATTGTTGCTGCT
90	>PlSAT46
91	CTGCAGCACTATGACATCACCTACCAGTGTCTC
92	>PlSAT47
93	CTGTCTTAATGCTAGTGTTGA
94	>PlSAT48
95	GAGCTAACATGAAGCAGTATGCATGTGAATAACGCAGTTGAGACTTGTAACGTA
96	>PlSAT49
97	GGAAGAAACACATGGCTGGTCTTCCACTTTGTTATATCACGCGAG
98	>PlSAT50
99	CCTAAATTACTTGTGTAGTGATATGAGCACGGAGC
100	>PlSAT51
101	GGCTAGTCCCTGGCCTTACTAAAACACTATCATCTGGGCCTGTTTGGCTGGTCCCTGGCCTTACTAAAACACCATCATCTGGGCCTGTTT
102	>PlSAT52
103	TATTTGGCTTGTCAACGATACGTCCACTGACAG
104	>PlSAT53
105	GTACCCGGGAGTTAGTCAAATGTTGTGGGTTGCATCCTGGGGAATGGTCACCTGATGCCTCTGTTCACCTAGCAATAATAG
106	>PlSAT54
107	GCAACTAAAGACCAGTATATCAGCATATTGTGGACGAGTGTAGAGAGATCATTAA
108	>PlSAT55
109	TTCTGGAAAAAATACTCGGAATTTCAAACTCCAAATATGTGCAGGGAGTCACAATTCGGCTCCAAAACAACGCTCACGAGTCAGAATTGCGATATTTCCCATATTTTGAAAACTGCAGGGGGTATTGGGCAACATGTAAAAAAAAA
110	>PlSAT56
111	CAGTCTTGTAGTGCTATAACACAGCAGTACTAACTAATGTTGTGTAGCA
112	>PlSAT57
113	ACTATAATGTTGGAATATTACCTTACCTTACTGTGGAGGACATGATGAGTGGTTGTTAAGGTAGCAAGACTGGTGGT
114	>PlSAT58
115	ATCCTCACCACAACAAACTCCCTGGTAACAACTAAACTAGTAAACTT
116	>PlSAT59
117	AATGTGGATCTCAGATGGTTTTTACCCTAGAT
118	>PlSAT60
119	AAGCCTCTACAACACCCACTGTCCTCTTCTCACCAAACATCTT
120	>PlSAT61
121	GAACTAACAACTACACAACTATCTGCACTATTAA
122	>PlSAT62
123	GTAGTAGTCATTGTGATGCTGGGTGT
124	>PlSAT63
125	GCAGCCTGTGTATACATGATATACTTTATGTCGGGGGACAG
126	>PlSAT64
127	ACCTCTCTCTTCCTCTGCCACATCCAGGACAGAGGCATCACACGTGTCACTGGTTGTTACATTGTACAGAAACCTGACCCTGAACCATCCCCTGTTGTTCCCTCTGG
128	>PlSAT65
129	GGGCAACAACAGTCTCCAGGCA
130	>PlSAT66
131	AGAGCTTTATCACCAACCAACAAGTATACTTTAGTCCTACACATAGTTCACTATGAACTACAGGAAGGTTGTTATGGCCACCACA
132	>PlSAT67
133	GTGGGCAAGTGAACGGTAGAGAGTGCTAGCCAAGAATGTGCTAAGTGTGAGTGTAGCGAGTGTTGCTGGGAGTAGCGGCC
134	>PlSAT68
135	TCCCTATCCTAACTTACAAACACCAGGGTACTTAGATAACACCTTGTAACCTAGCCCC
136	>PlSAT69
137	CATCAATGACAAGTGCCACTACTACAGCCTGAC
138	>PlSAT70
139	TCGTTGACCTAGGTAAGCCAAACAGGATTCCTGTCCCCGACGATGTGAAACTGTTCACCTAACAGTAAATAAGTACCAGGGAGTTAGAGAAATGTTGTGGGTTGTATCCTGGGGAAGATCAG
140	>PlSAT71
141	ACTGTTCCAATACCTCCTCCGGTAATTGCTCCCGACCCTACTGTTAACA
142	>PlSAT72
143	CGTGCGGCATACTACACTCCAGTATATAGTGATCTAGCGTGTGAG
144	>PlSAT73
145	TTGGAGTGCAGCCAGGCTGTCAACTGTTCCTGAGAGTGGACCTCAACAACACG
146	>PlSAT74
147	CTTGTGCACATGGCTAGGTTAGAGGTCAGTTACTGCTGTGCTGCTGTGATGTGGAACAACTA
148	>PlSAT75
149	GCAATGAATTGCGAAATTCTGAGTTTTGTAGGACAAATCACAAATCGTGAGAAACTTAAAATATCATCGAAATATTAGTATATTCGAGTATTTTTATTTGAAACCACAAACCAATAAAAACGATACAAAACGTCAATATATTACCAAATTCGATGATTTTTACTTCAAATCATGATGCGAGATTTCCTGGTATTTAGATCATTAAAATGCATATGAAAAGGTTGTTTCCAATACAAATGATCAAAATCAATGTGTTTTCATTAGAATTCACTTGATATTCCGTTTATTTTACCGAAAAAAGATGTACACGTAAAACCGCTCTATTCCGGCTGAAACGTCGAAATATGCAATAAAAACACGATTTCTCTCTTAATCAATATCTCATTCACTATTTTTCCA…
150	>PlSAT76
151	TGGATATATACAATCCAAGGGACGCTTCCTTGGATAACTAAACACTTCTAAAGGGACACTGTTTGC
152	>PlSAT77
153	GTAACGTCACCATCACACACCACT
154	>PlSAT78
155	TGCTCATAACTGGTGCTGGGC
156	>PlSAT79
157	ATATTGTGCGGTATATAGCACAATACTGTAGTGCTGTAATTAACTGAGGTATG
158	>PlSAT80
159	CCCAGCCTCAGTCGCCTTACATGACTACACCTTCAATACACTCCCA
160	>PlSAT81
161	AGTGTTCTTTTATGGAAGTTAGATGCTCCTCATATACCAAGCAAGCAATAGGGAAGCTGCC
162	>PlSAT82
163	CTAGCAGACTGTTGTTCTTAAACAATGAC
164	>PlSAT83
165	ATTGTGGATCACCAGAACATTGGGTAAACAAGTGTGAGGTAACTGATGCTGCTGTACTTGTC
166	>PlSAT84
167	GCATGACAACATTGAAGCTATCATTTACGTGG
168	>PlSAT85
169	CTGCTGTGTTTCTCCATGAAACATTGTGCAGGTTTA
170	>PlSAT86
171	TGTGTCTCACCTTGATGATCCACTAACATAAAACAACAGGTGAAGCACTG
172	>PlSAT87
173	GGGCAGAGTAGAGGAAAGAGCAGTAGGAGCTATGGTAAAAACAACCACGTAAGCATGATACCTACATTAAACCAAGACAATCTTGAGGGTTATCAAACAGTCAGGGAAAGCACTAGGAATGC
174	>PlSAT88
175	TGAAGCAAACTGGTCAGTGGACACAGGTGTGTTTCAGCCACTGACCAGATGGCATCAAGGCATCG
176	>PlSAT89
177	ATGGGTCTCTACACCGTCAACACTGTGTTCTCTGCTCCAGCAAGTGGTATAATGAGCAATACTAAGCCTG
178	>PlSAT90
179	ATGCCCTACATGCAAGGTTAGGTTAGTGTTGTTGATGTGATAGTTGTGATGTACATTGTT
180	>PlSAT91
181	AAGACTGCAGAATAGCAGCCATGTTCTTG
182	>PlSAT92
183	ATTATCATAAAGACACCGCCGGTTGTTAACATACAACACTTGGAGTATTGTTCCTGCTTCCTGTATTGT
184	>PlSAT93
185	GGGTGACATGATTGAAGTGTACAAGTGGATGAAAGGCGAGAGTTAT
186	>PlSAT94
187	CAGTTACCCTGATGTCTCTCTTCTTTCTCAGTGACGTCACTTCACCTGACCAGGG
188	>PlSAT95
189	ACACTTCCACACATCACCAAAACCTAT
190	>PlSAT96
191	ATTAAATATCAGTATTCCCTGGAGTTATATGTGGGGAGGC
192	>PlSAT97
193	GTCTTATAGCCCTCCAGGTCTTGTTGGT
194	>PlSAT98
195	GAACTTGAGGACTTAATCACCGAGCAGTGTGTTATTGTGTTCAAGTTGAGGGAGAACTTTATCAACCAAGTCC
196	>PlSAT99
197	ACGACACCTTTCTCACACAGCATGTGACAGCCCACCCGAGGTAACACTTGTAC
198	>PlSAT100
199	TGAACATTATATAGGAAGCCAACCTACTGAACATAACCATTGATGCGTCTCTTGGCTGACATATTCCTGCCCAGCAACCATAG
200	>PlSAT101
201	CAACACTGCCCAATACCAAAATTGTCTTACTGGGG
202	>PlSAT102
203	ACATCCCTTGCTCAAGGCTAGTACCTATATTTCAAGCATAAGTTATTAATATTGTCTT
204	>PlSAT103
205	GGTCCATGGTGTGTTGTGATATTACCATACTGGTCCATGGTGTGTTGTGATATTACCATACT
206	>PlSAT104
207	CATGGAATGGTATGTTTTTACTGTGACCAGATAACTACGATACTGTGTCACATCCTGTTATTG
208	>PlSAT105
209	GAAGCTGTACTGTCTCACTACGCTAGTAAGACCACT
210	>PlSAT106
211	CCTATTATAACACAACCGCCACAGTGTTGATGCAG
212	>PlSAT107
213	CCACCTGGCTGCCTTGTCCTGCCTTGGTGTCACCCTGGTACAGGTTGCCAAGAATGTCACAGTAACAGTCACATAGACAGTTATGTGTACCCCTCCCTCGCTGGTATACGCGTGGTTGAAGCCCCAACTAAGGAAGCCGGCGA
214	>PlSAT108
215	GCTATATACATGTGCCTTAATTACAAGG
216	>PlSAT109
217	CTGTTTAGTCCAGCCATTATTGTAATGATTTAGACTGCTGTACAC
218	>PlSAT110
219	AGCAACATCAGTGCTGTGGACGCGACCTTCAGGGTCAGATGGTAGTGGTCTGG
220	>PlSAT111
221	CTTGAAACATAACAAGAGCTGGACAGAGAGAAGTTTCTCTAGATGGTAGAGAC
222	>PlSAT112
223	GAGTAGTAACTGTGTAGTA
224	>PlSAT113
225	CAAGGTGCATAATAAACTAGATGCCTCCGGAGGCAACAACAA
226	>PlSAT114
227	GCACTACCTGTCATGCCAGCTGAGGTGACTGATAAAGACCTTGCTCAGAAGGAT
228	>PlSAT115
229	ATCGGACGTAGCAAGGTGTAGACAGTACACTTCATGCGTGCATACTGGTCGGAC
230	>PlSAT116
231	TGAACACACTGTTGTCACAAGACAGTCCTTGGCAGTAGCCAGACATTGC
232	>PlSAT117
233	TCAACTGTCCAAACTGTGGCAAGTGTTCCGGTACACACTACACACAAACATGCAGCTCAGACAC
234	>PlSAT118
235	TGCTCGGCAGGCACAAGCGGGCGTGCATGGTAGTCCGTATCCTCTACAACTACACCGTGG
236	>PlSAT119
237	GGGACCTCAGATGGAGATTGATAGTGTTCTCGGAGTTGGTCCGTTAGTGACGAAGGTGGGTCCTA
238	>PlSAT120
239	CCCACTACCTGCTTATGATCAGTCCTCTACTCCATGC
240	>PlSAT121
241	CGAGACCAACCCTTCCTTAAACCTGCCGCACATACCTGCAGTGCCGATGTA
242	>PlSAT122
243	CTAGCCTGCACTAGCAAACTCTGGGTAGTCTA
244	>PlSAT123
245	TAGTGCGGGGGAAGATGTAATGTCAGTGGTAGTTAGTGCGGGGGAAGATGTCATGTCAGTGGTAGT
246	>PlSAT124
247	TATTACTACTACCCTCTATTACAAGTGATAGAGTAGCTTTGTC
248	>PlSAT125
249	TATATCACCATCACCTCACTATCACTCAGGTCCCACACTTGGGATCATATACTGACCATGTGGAGTAACAAACTGTTGGTGTCAGCATATGGCAGCTGTGGCCACGTTGTCACTGC
250	>PlSAT126
251	GGAGACAGCCTGTAGACGTGCATGTCATCGCCCCGGGTCGGACACCAG
252	>PlSAT127
253	CGCTGTAATATTAGTAAGGTACCCAGCTGCAGCTAACAGTTGTCTCACAGTAGTGAC
254	>PlSAT128
255	CAAGTTGCAGGTTTTCCATATTGTCTT
256	>PlSAT129
257	AAGCAGGAGTTACACTTGACAGATGTCATTACTGCAGCTCTAGC
258	>PlSAT130
259	CGCTAATTTACCTTCTACGGCTGTCTGCATTCTTTATGCCAGTTACCCTACAAGGTCCCGTGAACCTTGC
260	>PlSAT131
261	ACGGCATGCCGGGTCCCTGAGCTTGAGCCGGACCCGGGAGCTAGACGCGAGCGACGGCCACCCGCCCAGCAGTGGCCGTTTTCAATATGGTGAGAATCGAATGAAGGGTGCCGAAACGGCAC
262	>PlSAT132
263	AGTCTGGCCAGGCAGTCAACGTTGTTGATGGCTCGAGGCGCACCCTGCA
264	>PlSAT133
265	CTATGGGACCTACAATGTCTCAGCTTGTATGGATGAA
266	>PlSAT134
267	AGATGTGTGCACCATTATAAGGTATTGTACCTCCGGGGTTATATATGCCCAGGAAGG
268	>PlSAT135
269	TGGAGAGGTTCAATACCACTAGTTTGTCCCTCCAAAACTATGAGACAGCACTGCTGACTGTAATGTGGCACAAGATCT
270	>PlSAT136
271	GGTGAACAAGTATGGGGTGACATGAAAGAACTGTACAAATGCTATAGCAA
272	>PlSAT137
273	GTATAATGCTTGTATATAGCAGCATTATGACATAAACTGAGTGATAAGAAAGGTTA
274	>PlSAT138
275	TATCAGGGATACAACTGCTTGTGTAAAGCACCTGCAAGACTGCTTCACCAACACATAGAC
276	>PlSAT139
277	ATTTATGACTTCCCCTCGTTATTCTTCCTCTGACGAGGTGATGTTAGACCCTCGTTCAG
278	>PlSAT140
279	TGACGTAACACCGGTGATGTAGTCTGGGTGAACACGTGGCAACGT
280	>PlSAT141
281	ACTGCCACAGTCATGCTCTCAGCACCATGGTTGTGAATATCTAAGCTGCACT
282	>PlSAT142
283	CAAACTCCATTACAAGGTGACAGTACCAGTATGAAGCTTATATTTCCAAGATAACAAGACCAAGCCAAAC
284	>PlSAT143
285	TAATGTCTTGACATTTTACACTGAAG
286	>PlSAT144
287	ACACAATAAAACTATGTGTGTGTCTAGTTCTTAGATGAGGTTTAGTGTGCTGCTGACATTTGTATTATGGC
288	>PlSAT145
289	GATGTGGGTTTAGCCAAGGTGCGTGCTTTAGAGTCAGATACACCCTGTGTAG
290	>PlSAT146
291	ACTTACCATATATTATTGTCAGCAGTCTTCCACCACACTTGCTG
292	>PlSAT147
293	GGAGTGAGGTCTAGCTCTTTATGCCCCGCCTACTAGCCTTGTTGTACCTGTACTTACCTATCAGTGACTACGGG
294	>PlSAT148
295	ACATGGAGTAGAGGTACACAACGCCAACCACCCC
296	>PlSAT149
297	TTGTGAGATACAACTGGCAGCCAGACAATCCAGGTATTTCTCTAAG
298	>PlSAT150
299	CAACAAGCTATGACAGGTGAAACTTCC
300	>PlSAT151
301	CCCCAGGCTCCAGTACTATCCTGGCCATGCACTGGGAAACCCCAGGCTTCAGTACTATCCTGGCCATGCACTGGGAAA
302	>PlSAT152
303	GTTGCTGCACGACGGCAGACTATGCTCCTAAAGTCTGAAACATAACAAGGTGGTTGTGCACTGGAGACG
304	>PlSAT153
305	GCTTGGACTGCTGCCCCTCAAGAGTTACTGCCTTCACTACCTCGCACGGTCCCTGCAACATCCCTGCTTGTGCTGT
306	>PlSAT154
307	CGTCATGTGGCCAGCTACTGCACAAGCAACGCTGGGGG
308	>PlSAT155
309	CCAACATTAAAGACTATATTTGTACTGTTAGTG
310	>PlSAT156
311	TGTGAGTGTTGTGTACAGTGAGGATGG
312	>PlSAT157
313	GCAATAAGGTATTCTTCATAGTCACAACTGGTCACTGTTGTGATATTATAATACTTTACACTTGTGACCTGTAACATAAAGACAA
314	>PlSAT158
315	CTTGGAACATATACACACTAGAGCAAC
316	>PlSAT159
317	TGCATTGCAGGATCAGAAGCAGACATTTGTGATACAAGAGTCTCTGCTTCATGT
318	>PlSAT160
319	ATCCTCACTGTCCTGTGTGGCAGTGAATATAAGCAGC
320	>PlSAT161
321	AGTATTTAGGAATAATATGAACATTGAAGTTAGTTTTACCTGGGATAGTC
322	>PlSAT162
323	TGTTGTGGTTGTGAAGTAAGGAAGAATGTTACACATGGGAGTGACGACCTTCACTTGGACAA
324	>PlSAT163
325	CGTAGCCACGCCCCCAGGCTTGCAGCACCAAGCACCTGCAACCCTAG
326	>PlSAT164
327	CTCTCCCTCACAAGACTCTTTTCTCCGTACAGACTATACTGCACTAGTTCAATGGCGTTTGCTAACAACCAACAATTTGCACTGCTGTTGGTAGCTGTATGGCTCTCACGATTTCCGATCGAGTCAGCTAGACGTGCAGCCTAGGCCCTCCTAACAGCAGCTTTTGCGCAGGGATTGTGTTCGGTGCCGCATCTGCCTGCCCCTCTCTCTCT
328	>PlSAT165
329	GGAGATCCTAGTGAATGTTGGCAGTGTTGACCACTCTTTCTCCTCCGTGT
330	>PlSAT166
331	CTGATCTTCCCTAAAACAAGGGCCATGGGACAGTGTTCCCAGTATGGAGGG
332	>PlSAT167
333	ATTATCTGATCACAGGCAATATTAGCCATCATATAACTCTATAAT
334	>PlSAT168
335	GGGTAAAGGTTACAGCATGTTGTCTAGGGAGTTAT
336	>PlSAT169
337	CAATGTTCCCTTCTGACTGTATGCCTGCAGACATGG
338	>PlSAT170
339	TAGTACCACGGAGACTGACAGCTATAAGGTTTGTGTCATTAATATAATGTGTAAGCTGTGTATAGTAAGCTGACCTGTATGACTATTGTCACAGTGACGTCA
340	>PlSAT171
341	TTATGGTTTGTGGGACAAGTACAACATTGTTACTGCTAGAGTGCATGACCCCTTGTTGTATCA
342	>PlSAT172
343	TTATGGCCATGTTTTCCTCCCCAATATCCTGGCTGTAGCTATTGTTGCAT
344	>PlSAT173
345	GGGAGAGTTTTAAGCATTGAAGTTAATGGTCTATCATCTT
346	>PlSAT174
347	TACCAAGTGTAGAGAGTGAACCATTATCTGCTACACCACAGGCAGTAATGGT
348	>PlSAT175
349	GACTTTCCTGCTCCTGATTAACACTTACATCAAGACAACTACT
350	>PlSAT176
351	TACCAGTTAGATGAGTATATAGTTGCCTC
352	>PlSAT177
353	TTGTGGAAGTCAATAACAAGTGCTGTACATAGTGCAGTTACAAACATTGGTCAGCGCTCAGTAACGTG
354	>PlSAT178
355	AGATAATGTCGGACACTTACCTATAAGTTTGACTATAAACTTTGGTGTTGTTGTGGTTGTAA
356	>PlSAT179
357	GTTGATTGTACCTGCAATGTTTCTTGTTAGAAGCCATCACTT
358	>PlSAT180
359	CGGTAACTATGAGCACAGACCTTACATGAGGTTA
360	>PlSAT181
361	ACTGTTAGTGTTGGTTGTCTTAACGCTAGTGTAGACACTTGTAC
362	>PlSAT182
363	CAAGTAATGGGTGTATCACAGTGAATGACGTGAGTGTCAATGGTATCTAACTCTACGTGTA
364	>PlSAT183
365	AAGGTCAGGATGCCAGCCGAGGTGCTGCGGGCGGAGAGTGATCAGGATGCCAGCCATCCTCTAGC
366	>PlSAT184
367	GCTGCCAGGTAACACTAGCATTAAGACAGTCATCACAAGCAGTGTACATGTGTCTACACTACCAA
368	>PlSAT185
369	CCCAGCAGCCACAGCACTTCTGCCTCCTGCCCTAACGTCATCCCTACCGTCGCACATCCTACCTA
370	>PlSAT186
371	AAGATGTAAACCTTGTCATCCTCCTTGCTTCTTGATTATTTGCCGGGTGTGCGTGTGAAGGTTTTGTGGGG
372	>PlSAT187
373	CTGAAGACATCATTGTGCAGGAGCATTGTACATCAGGA
374	>PlSAT188
375	CACGCCAGGTATGTTCTGTATCTCTAACATTACCACCACTAGC
376	>PlSAT189
377	TAAGGGTAATAACTACAGTAAGACTGG
378	>PlSAT190
379	GCCTGTGTCCGGGACTTGTTGACTAACATTACCAATACATTACAACGTTC
380	>PlSAT191
381	AGGCACACGACGTTGTGGCAACCTGCTTCAGCTGCCCAGT
382	>PlSAT192
383	CCAAGAATTATACCTCTACTGGAGTACCAATTATTGCCAACCCGGGTCCCAG
384	>PlSAT193
385	TGCACAACTAAAATAACCCGTCC
386	>PlSAT194
387	TACGGCGTCAGTGACCTCGTTGT
388	>PlSAT195
389	ATTTAGGGAGTCATTCAATCGTTCCACTGAAGGT
390	>PlSAT196
391	CAGAAACCCGTTATTTGTATTAGTGC
392	>PlSAT197
393	CTTTAACTATAATGTATCTGACATGGGGAGAAGAGAAGGTATGGGAAGG
394	>PlSAT198
395	TGTCATTGTTACTAGCTGCCATTGTAATTATAAGGTGTGAAGATTAGT
396	>PlSAT199
397	GGAAAGGTTTGAGCAGGGTGACCATACCAGGACACCGAGGGTATTATCAGGGGGAAGGTCGGA
398	>PlSAT200
399	CGTCATAGTCTTCCCAGGGTGCTGAGACTGCCAATATTCCCGGTAAGAACAAAACC
400	>PlSAT201
401	GACAGTATGCCGGCGGCATGTCCCCCCATTCCTCCTACATTCCATTCTTACTTGTTGAGGCCCTATCACTCTAGTGGCCCCGACGGT
402	>PlSAT202
403	AAGGCTGGGTAGTAGAGAGACATGGCTGTGCTTGGTGAGTGTTTGTGAGGCGAGGAG
404	>PlSAT203
405	GTTCCTCCAGGTGTTTTGTTGCATATA
406	>PlSAT204
407	TCCAGGCTGAGCCAGACGTCCACCCAGCG
408	>PlSAT205
409	CTCCACTGTTCAAGCAGTGGCTGACCTTCAGCAACACCAGCAGCCACGACAACAGGACCAAGAGATGGATGCTACTAGCTGCCCCACCCTCCCTAGCAACCCGACCTTGGTTGT
410	>PlSAT206
411	CTGGTCCCTATCACTGCTGCACCACCAGCTGCCAGTGTTGGGAGC
412	>PlSAT207
413	TACTACATGATGTGACGATATCTTCTCTCACCATAACTG
414	>PlSAT208
415	AGGTATTGTAAGCTTCTCTCTCCCGTGGCCACAGTTAT
416	>PlSAT209
417	ATTACTACTAAGCAGAGCGGAGGCGACCATAAACACC
418	>PlSAT210
419	CTATCAGTAGCCCGGGCTGGGGAGGA
420	>PlSAT211
421	CAGCACGGTGTGTTGTATACCGTCAAGAACACCCCAGCTGGGAACAACACGTACCCAGGCATCCAAGCTGGGAGCATCAT
422	>PlSAT212
423	AGGGTTGAGAAGGGTTGAATGGTTAAGACATGTGGGGGATACTACAGATGAACAC
424	>PlSAT213
425	CCGGCCTCTCAACTAACCAGTCAAC
426	>PlSAT214
427	AGATATTATACACCTGAAGACTCTGGTTCAGCTGCC
428	>PlSAT215
429	CATTGTGTTGGAAG
430	>PlSAT216
431	GCTCACAGTGTTCCAGCAGTAG
432	>PlSAT217
433	GTTTTATTCTTGTAATAATTATACAACTCTGGTCATTACTACAACACTGT
434	>PlSAT218
435	ACAACAGACCCTTGTCACTGACATGAATACCTT
436	>PlSAT219
437	AGCCCGCCTGCTATCATAACATCGTGTCAGCAAGGCGGAC
438	>PlSAT220
439	GACCAGCGCCTGCAGGAGTTCCTGCGTAGTTACCACAGGCACCGTCTGGCTCTCATGATCAAGGTGTGACCTGGGTGAGAGTAGT
440	>PlSAT221
441	ACAACACTTGAGGGGTTGTCATACCCGGCCCGGCTGCCTCTACACCTTC
442	>PlSAT222
443	ACCATACTGGCTGAGGAATACACTGATTACATCCACTCAGTGTCACCATGGTC
444	>PlSAT223
445	TATTGGGGACCTTAATGCTCGGCACACAAGCCTCGGGACAGTGGGAAG
446	>PlSAT224
447	ACTAGTTGTGTAGTGAACACTAACATTAAGCATCAAGGCATGGC
448	>PlSAT225
449	ATGTCACATTCTCTGTAAGGCCCGCCATGTGGTTACACACGTCTCGGTAGCACCCTTGTGT
450	>PlSAT226
451	ACACCGGCTCCGATGTGCGTCCGG
452	>PlSAT227
453	TTATAAGTATACACATTGTGACGGTACTTACATGTCTTGCTT
454	>PlSAT228
455	TCATGTGTTGATATATCATTATCTTCACTCATCTCCAGAGTGGTAAGCTTGCAAC
456	>PlSAT229
457	AGGGTATACAACATGGGGTATATACACACGTGTAAGCTAGGGAGCAGCA
458	>PlSAT230
459	ACTGCTACACGTTCACACGTGTACCATTTATGAGTATGTCTTACTGCTACACGTTCACACGTGTACCATTTATGAGTTTGTCTT
460	>PlSAT231
461	TCAGTGCATAATGCTCTATAATACTATAAGAACAACATTGTCTGTTATTTTCCCCGTGA
462	>PlSAT232
463	CTGATGACCTGCATATCTTGCCTAC
464	>PlSAT233
465	TGTGGCCACTCTAGGGCTTGTCTGAACGTCGTTACTGCCCAGAAACACAAGGCTTAGTTGG
466	>PlSAT234
467	CAATCATCACACACAACAGTATTCCAGCAGCTAAGTCTGTAGACCGTCGAA
468	>PlSAT235
469	GCCTAACTCAATATTATGCTT
470	>PlSAT236
471	TGGGAGATATGAACCATCACCAGGTGACACATGTCATCCTTG
472	>PlSAT237
473	TGGTGACCTCAGGTCATATCTTCCCAGCCAGGCGCAGTACTTGACCCGTGTCTCACTATCAACGTTCACTGCTGGGTGCGTGTATC
474	>PlSAT238
475	ACTATGAGAGAGAAGTACTGGCCTTGCT
476	>PlSAT239
477	TGGTTCCCCACTGAAGGCAGAGGGCTGAGGTCGGCGTTACCCTCACTCCACAATGACAAGATTGGCCCTGGACCCAGACACAACAATATGCCTCCCGGCCAGTACAACGCT
478	>PlSAT240
479	CTTATTAAGCAACACCTGAGTGTCACAGGCTCCTCTAGTGTATTTCCAGGTGACAGAGTAGGAGCATGGGGT
480	>PlSAT241
481	TTGTACCAGCGTACAGATTCACTGACTTGCTCTAGACGGGTGCA
482	>PlSAT242
483	AGCAGTAATGACGTAGACTTACAATGTAAGGTTCAACAGGTG
484	>PlSAT243
485	GTTTACATGTCATGCTTATCTTGTTGATG
486	>PlSAT244
487	TACACTGCAGCTTGGTAGTGGTCCACAGAAGTCCATCTATACTTCCGTCCATGGTGCAGCAGGTAGTGGTGAAGGTTGCAGAGGTGTTGGTCTTGAGGTA
488	>PlSAT245
489	TACAGATTACATGCAACTTTGGTAATGTTTGTTATCC
490	>PlSAT246
491	TGTCTCGCCACATACACCCTGCTAAGTACCTTGTCTCGCCACATACACCCTGCTAAGTACCT
492	>PlSAT247
493	TGGGTGCTCTTTCCCTGCCTCCATCAAGCCAACCAGGGCATACTGTACCCTGCCATATTGTCCCTCCC
494	>PlSAT248
495	CCCAGCAGGTGAGTGTTTAAGCACCGAACACCAGATACTG
496	>PlSAT249
497	ACAGTGGTCAGTACAGCAGAGTTAGTGTTGATCACGAGACAACTGACAGAAGACACACTCACC
498	>PlSAT250
499	GTTTTACTTGGCTAAAGCACAATACATTACAGTGCACAATCTCATAAT
500	>PlSAT251
501	CACAACTAGTGTCATTATTCTCCCTGACCATAGTTGCTGACCACCTCTGCTTGAAGTGTGAACAAGTTATCCCTCAA
502	>PlSAT252
503	CTAAAGACTGGCAGGAATACTCATCTGAGGACACAATCCCACCA
504	>PlSAT253
505	GATAACCTACCACCAGTGT
506	>PlSAT254
507	GATCACTTAGCTACTGTGTACAGTGTTCCCAGGCCAGTGGT
508	>PlSAT255
509	CAGACCACCAACCTTCAGTACAGACACCACCAGGGGTGAAGAACACCATCAGCTGCCTGGTACAGAGATGTTACCGGGTA
510	>PlSAT256
511	AGGAACCAACACTTGACAACCATCACTATATTGACGT
512	>PlSAT257
513	AGAGACTGCTGTGGTCCACCCGGTTGTATGGGTGTGTGGAGCACGATTACTACCAGTGTTATAGACTCCCCGCAGATGTTAATTACTTTGTAT
514	>PlSAT258
515	AGATCAACCTCAGGAGGGTCATTAAGGCCACCACAAGAGCTTACTGACCAGCCAGCA
