# Supplementary material for: The Pontastacus leptodactylus (Astacidae) Repeatome Provides Insight Into Genome Evolution and Reveals Remarkable Diversity of Satellite DNA
Source: Front Genet. 2021 Jan 21;11:611745. doi: 10.3389/fgene.2020.611745 (PMC7859515; doi:10.3389/fgene.2020.611745)
Supplement: Supplementary Table 3 — Morphometric measurements of P. leptodacylus chromosomes (n = x = 90). [file Table_3.xlsx]

## Sheet: Sheet1
Chromosome	p	q	Total	A.R.	Morphology
90	0.13	0.32	0.46	2.49	Submetacentric(sm)
74	0.34	0.35	0.69	1.01	Metacentric(m)
75	0.3	0.37	0.67	1.22	Metacentric(m)
73	0.37	0.38	0.75	1.04	Metacentric(m)
72	0.36	0.4	0.76	1.12	Metacentric(m)
69	0.39	0.42	0.81	1.07	Metacentric(m)
71	0.35	0.42	0.77	1.19	Metacentric(m)
68	0.4	0.43	0.83	1.07	Metacentric(m)
70	0.34	0.43	0.77	1.26	Metacentric(m)
62	0.43	0.44	0.86	1.03	Metacentric(m)
63	0.42	0.44	0.86	1.04	Metacentric(m)
58	0.43	0.46	0.89	1.08	Metacentric(m)
66	0.38	0.46	0.84	1.2	Metacentric(m)
67	0.38	0.46	0.84	1.22	Metacentric(m)
53	0.45	0.47	0.92	1.04	Metacentric(m)
55	0.44	0.47	0.91	1.07	Metacentric(m)
64	0.38	0.47	0.86	1.23	Metacentric(m)
65	0.38	0.47	0.86	1.23	Metacentric(m)
52	0.44	0.48	0.92	1.09	Metacentric(m)
60	0.39	0.48	0.87	1.25	Metacentric(m)
56	0.41	0.49	0.9	1.18	Metacentric(m)
61	0.38	0.49	0.87	1.27	Metacentric(m)
46	0.47	0.5	0.97	1.05	Metacentric(m)
49	0.45	0.5	0.95	1.1	Metacentric(m)
50	0.45	0.5	0.95	1.09	Metacentric(m)
54	0.41	0.5	0.91	1.23	Metacentric(m)
43	0.49	0.51	1.01	1.04	Metacentric(m)
47	0.45	0.51	0.97	1.14	Metacentric(m)
48	0.46	0.51	0.96	1.1	Metacentric(m)
51	0.42	0.51	0.93	1.21	Metacentric(m)
38	0.5	0.52	1.02	1.02	Metacentric(m)
44	0.46	0.52	0.98	1.12	Metacentric(m)
57	0.37	0.52	0.9	1.4	Metacentric(m)
59	0.35	0.52	0.88	1.48	Metacentric(m)
Y	0.43	0.53	0.96	1.23	Metacentric(m)
31	0.54	0.54	1.08	1.02	Metacentric(m)
32	0.53	0.54	1.08	1.01	Metacentric(m)
30	0.54	0.55	1.09	1.02	Metacentric(m)
39	0.46	0.55	1.02	1.19	Metacentric(m)
40	0.47	0.55	1.02	1.16	Metacentric(m)
41	0.46	0.55	1.01	1.18	Metacentric(m)
45	0.43	0.55	0.97	1.29	Metacentric(m)
28	0.56	0.57	1.13	1.02	Metacentric(m)
36	0.48	0.57	1.05	1.19	Metacentric(m)
89	0.25	0.57	0.82	2.26	Submetacentric(sm)
23	0.57	0.58	1.16	1.02	Metacentric(m)
25	0.56	0.58	1.14	1.04	Metacentric(m)
27	0.55	0.58	1.13	1.05	Metacentric(m)
35	0.48	0.58	1.06	1.21	Metacentric(m)
42	0.43	0.58	1.01	1.37	Metacentric(m)
88	0.29	0.58	0.87	1.97	Submetacentric(sm)
34	0.47	0.59	1.06	1.26	Metacentric(m)
33	0.48	0.6	1.08	1.26	Metacentric(m)
22	0.56	0.61	1.16	1.09	Metacentric(m)
24	0.54	0.61	1.15	1.12	Metacentric(m)
26	0.52	0.61	1.13	1.17	Metacentric(m)
37	0.43	0.61	1.04	1.44	Metacentric(m)
17	0.62	0.62	1.24	1	Metacentric(m)
18	0.61	0.62	1.24	1.01	Metacentric(m)
29	0.5	0.62	1.12	1.23	Metacentric(m)
19	0.59	0.63	1.23	1.07	Metacentric(m)
12	0.63	0.66	1.3	1.05	Metacentric(m)
15	0.6	0.66	1.25	1.1	Metacentric(m)
87	0.34	0.66	1	1.95	Submetacentric(sm)
7	0.68	0.68	1.36	1.01	Metacentric(m)
9	0.66	0.68	1.33	1.03	Metacentric(m)
13	0.6	0.69	1.29	1.15	Metacentric(m)
14	0.57	0.69	1.26	1.23	Metacentric(m)
16	0.55	0.69	1.25	1.26	Metacentric(m)
21	0.49	0.69	1.17	1.4	Metacentric(m)
86	0.34	0.69	1.04	2.02	Submetacentric(sm)
8	0.62	0.71	1.34	1.14	Metacentric(m)
20	0.51	0.72	1.23	1.4	Metacentric(m)
84	0.36	0.73	1.09	2.03	Submetacentric(sm)
85	0.32	0.73	1.05	2.3	Submetacentric(sm)
6	0.62	0.75	1.36	1.22	Metacentric(m)
83	0.41	0.77	1.18	1.89	Submetacentric(sm)
5	0.57	0.81	1.37	1.42	Metacentric(m)
4	0.69	0.82	1.51	1.18	Metacentric(m)
11	0.5	0.82	1.33	1.64	Metacentric(m)
82	0.45	0.82	1.27	1.8	Submetacentric(sm)
10	0.5	0.84	1.33	1.68	Metacentric(m)
81	0.45	0.84	1.29	1.85	Submetacentric(sm)
3	0.71	0.86	1.57	1.21	Metacentric(m)
2	0.76	0.87	1.63	1.15	Metacentric(m)
80	0.38	0.92	1.29	2.42	Submetacentric(sm)
79	0.45	0.94	1.39	2.11	Submetacentric(sm)
X	0.54	0.98	1.52	1.8	Submetacentric(sm)
78	0.47	1.05	1.52	2.23	Submetacentric(sm)
1	0.69	1.09	1.79	1.58	Metacentric(m)
77	0.5	1.1	1.6	2.2	Submetacentric(sm)
76	0.57	1.14	1.71	1.99	Submetacentric(sm)
